# Supplementary material for: The importance of being integrative: a remarkable case of synonymy in the genus Viridiscus (Heterotardigrada: Echiniscidae)
Source: Zoological Lett. 2021 Nov 20;7:13. doi: 10.1186/s40851-021-00181-z (PMC8605589; doi:10.1186/s40851-021-00181-z)
Supplement: Supplementary file 2 — Additional file 2: SM.2 ITS-1 nucleotide alignment. [file 40851_2021_181_MOESM2_ESM.fas]

>Vir.vii_US.078.01
GCTGTTTCGGCAGCTGAGGATGACTGAGAAGACGCCCAAACTAGCTTATCTAGAGGAAGT
AAAAGTCTTAACAAGGTTTCCGTAGGTGAACCTGCGGAAGGATCATTATCGGTTTATACG
AGTGCTT--CGTGCGTATTCACATGCGTACA---AGTACGAGTTGTAA-CACGAAACGTG
T--GTTGTAGCTTGCTGCTCGTCGGCTTCTACAATGCTACCTTAAAAGTGTGCCTTATTC
GTGGGATGTCTACGTCACAAAACAAAAC-GCACACGAACGTGACGGAAGGCTGGCCTTAA
CAAAGCCAGTCGAGACTATAAAGCAGCTGCAGCACATGATTCGCTGCCAACAGGCTGCCC
TA-GCGGTTTGCTTTGCCGTATCGCACATTGATTATGATACGCAGCTCGCGCTAAGGCGT
ATTGCATGCCGTCCCATATGATAA--CCAATCGCGTTACTTTTTTTTCAAACCAATT--A
CCATTTCTATATGGTTGGCAATTTCCTAATTGCTATACTAAACACGCTTTAGCGTGGTA-
-AATGAAACACACTCTATGCGGTGGATCATTCGGCTCGTGGATCGATGAAGAACACAGCA
AACTGTGAGATTTGACGTGAATTG
>Vir.vii_US.078.02
GCTGTTTCGGCAGCTGAGGATGACTGAGAAGACGCCCAAACTAGCTTATCTAGAGGAAGT
AAAAGTCTTAACAAGGTTTCCGTAGGTGAACCTGCGGAAGGATCATTATCGGTTTATACG
AGTGCTT--CGTGCGTATTCACATGCGTACA---AGTACGAGTTGTAA-CACGAAACGTG
T--GTTGTAGCTTGCTGCTCGTCGGCTTCTACAATGCTACCTTAAAAGTGTGCCTTATTC
GTGGGATGTCTACGTCACAAAACAAAAC-GCACACGAACGTGACGGAAGGCTGGCCTTAA
CAAAGCCAGTCGAGACTATAAAGCAGCTGCAGCACATGATTCGCTGCCAACAGGCTGCCC
TA-GCGGTTTGCTTTGCCGTATCGCACATTGATTATGATACGCAGCTCGCGCTAAGGCGT
ATTGCATGCCGTCCCATATGATAA--CCAATCGCGTTACTTTTTTTTCAAACCAATT--A
CCATTTCTATATGGTTGGCAATTTCCTAATTGCTATACTAAACACGCTTTAGCGTGGTA-
-AATGAAACACACTCTATGCGGTGGATCATTCGGCTCGTGGATCGATGAAGAACACAGCA
AACTGTGAGATTTGACGTGAATTG
>Vir.sp._US.078.05
GCTGTTTCGGCAGCTGAGGATGACTGAGAAGACGCCCAAACTAGCTTATCTAGAGGAAGT
AAAAGTCGTAACAAGGTTTCCGTAGGTGAACCTGCGGAAGGATCATTATCGGTTTATACG
AGTGCTT--CGTGCGTATTCACATGCGTACA---AGTACGAGTTGTAA-CACGAAACGTG
T--GTTGTAGCTTGCTGCTCGTCGGCTTCTACAATGCTACCTTAAAAGTGTGCCTTATTC
GTGGGATGTCTACGTCACAAAACAAAAC-GCACACGAACGTGACGGAAGGCTGGCCTTAA
CAAAGCCAGTCGAGACTATAAAGCAGCTGCAGCACATGATTCGCTGCCAACAGGCTGCCC
TA-GCGGTTTGCTTTGCCGTATCGCACATTGATTATGATACGCAGCTCGCGCTAAGGCGT
ATTGCATGCCGTCCCATATGATAA--CCAATCGCGTTACTTTTTTTTCAAACCAATT--A
CCATTTCTATATGGTTGGCAATTTCCTAATTGCTATACTAAACACGCTTTAGCGTGGTA-
-AATGAAACACACTCTATGCGGTGGATCATTCGGCTCGTGGATCGATGAAGAACACAGCA
AACTGTGAGATTTGACGTGAATTG
>Vir.sp._US.078.13
GCTGTTTCGGCAGCTGAGGATGACTGAGAAGACGCCCAAACTAGCTTATCTAGAGGAAGT
AAAAGTCGTAACAAGGTTTCCGTAGGTGAACCTGCGGAAGGATCATTATCGGTTTATACG
AGTGCTT--CGTGCGTATTCACATGCGTACA---AGTACGAGTTGTAA-CACGAAACGTG
T--GTTGTAGCTTGCTGCTCGTCGGCTTCTACAATGCTACCTTAAAAGTGTGCCTTATTC
GTGGGATGTCTACGTCACAAAACAAAAC-GCACACGAACGTGACGGAAGGCTGGCCTTAA
CAAAGCCAGTCGAGACTATAAAGCAGCTGCAGCACATGATTCGCTGCCAACAGGCTGCCC
TA-GCGGTTTGCTTTGCCGTATCGCACATTGATTATGATACGCAGCTCGCGCTAAGGCGT
ATTGCATGCCGTCCCATATGATAA--CCAATCGCGTTACTTTTTTTTCAAACCAATT--A
CCATTTCTATATGGTTGGCAATTTCCTAATTGCTATACTAAACACGCTTTAGCGTGGTA-
-AATGAAACACACTCTATGCGGTGGATCATTCGGCTCGTGGATCGATGAAGAACACAGCA
AACTGTGAGATTTGACGTGAATTG
>Vir.sp._US.078.20
GCTGTTTCGGCAGCTGAGGATGACTGAGAAGACGCCCAAACTAGCTTATCTAGAGGAAGT
AAAAGTCGTAACAAGGTTTCCGTAGGTGAACCTGCGGAAGGATCATTATCGGTTTATACG
AGTGCTT--CGTGCGTATTCACATGCGTACA---AGTACGAGTTGTAA-CACGAAACGTG
T--GTTGTAGCTTGCTGCTCGTCGGCTTCTACAATGCTACCTTAAAAGTGTGCCTTATTC
GTGGGATGTCTACGTCACAAAACAAAAC-GCACACGAACGTGACGGAAGGCTGGCCTTAA
CAAAGCCAGTCGAGACTATAAAGCAGCTGCAGCACATGATTCGCTGCCAACAGGCTGCCC
TA-GCGGTTTGCTTTGCCGTATCGCACATTGATTATGATACGCAGCTCGCGCTAAGGCGT
ATTGCATGCCGTCCCATATGATAA--CCAATCGCGTTACTTTTTTTTCAAACCAATT--A
CCATTTCTATATGGTTGGCAATTTCCTAATTGCTATACTAAACACGCTTTAGCGTGGTA-
-AATGAAACACACTCTATGCGGTGGATCATTCGGCTCGTGGATCGATGAAGAACACAGCA
AACTGTGAGATTTGACGTGAATTG
>Vir.vii_US.081.01
GCTGTTTCGGCAGCTGAGGATGACTGAGAAGACGCCCAAACTAGCTTATCTAGAGGAAGT
AAAAGTCTTAACAAGGTTTCCGTAGGTGAACCTGCGGAAGGATCATTATCGGTTTATACG
AGTGCTT--CGTGCGTATTCACATGCGTACA---AGTACGAGTTGTAA-CACGAAACGTG
T--GTTGTAGCTTGCTGCTCGTCGGCTTCTACAATGCTACCTTAAAAGTGTGCCTTATTC
GTGGGATGTCTACGTCACAAAACAAAAC-GCACACGAACGTGACGGAAGGCTGGCCTTAA
CAAAGCCAGTCGAGACTATAAAGCAGCTGCAGCACATGATTCGCTGCCAACAGGCTGCCC
TA-GCGGTTTGCTTTGCCGTATCGCACATTGATTATGATACGCAGCTCGCGCTAAGGCGT
ATTGCATGCCGTCCCATATGATAA--CCAATCGCGTTACTTTTTTTTCAAACCAATT--A
CCATTTCTATATGGTTGGCAATTTCCTAATTGCTATACTAAACACGCTTTAGCGTGGTA-
-AATGAAACACACTCTATGCGGTGGATCATTCGGCTCGTGGATCGATGAAGAACACAGCA
AACTGTGAGATTTGACGTGAATTG
>Vir.sp._US.081.02
GCTGTTTCGGCAGCTGAGGATGACTGAGAAGACGCCCAAACTAGCTTATCTAGAGGAAGT
AAAAGTCTTAACAAGGTTTCCGTAGGTGAACCTGCGGAAGGATCATTATCGGTTTATACG
AGTGCTT--CGTGCGTATTCACATGCGTACA---AGTACGAGTTGTAA-CACGAAACGTG
T--GTTGTAGCTTGCTGCTCGTCGGCTTCTACAATGCTACCTTAAAAGTGTGCCTTATTC
GTGGGATGTCTACGTCACAAAACAAAAC-GCACACGAACGTGACGGAAGGCTGGCCTTAA
CAAAGCCAGTCGAGACTATAAAGCAGCTGCAGCACATGATTCGCTGCCAACAGGCTGCCC
TA-GCGGTTTGCTTTGCCGTATCGCACATTGATTATGATACGCAGCTCGCGCTAAGGCGT
ATTGCATGCCGTCCCATATGATAA--CCAATCGCGTTACTTTTTTTTCAAACCAATT--A
CCATTTCTATATGGTTGGCAATTTCCTAATTGCTATACTAAACACGCTTTAGCGTGGTA-
-AATGAAACACACTCTATGCGGTGGATCATTCGGCTCGTGGATCGATGAAGAACACAGCA
AACTGTGAGATTTGACGTGAATTG
>Vir.vii_US.081.04
GCTGTTTCGGCAGCTGAGGATGACTGAGAAGACGCCCAAACTAGCTTATCTAGAGGAAGT
AAAAGTCTTAACAAGGTTTCCGTAGGTGAACCTGCGGAAGGATCATTATCGGTTTATACG
AGTGCTT--CGTGCGTATTCACATGCGTACA---AGTACGAGTTGTAA-CACGAAACGTG
T--GTTGTAGCTTGCTGCTCGTCGGCTTCTACAATGCTACCTTAAAAGTGTGCCTTATTC
GTGGGATGTCTACGTCACAAAACAAAAC-GCACACGAACGTGACGGAAGGCTGGCCTTAA
CAAAGCCAGTCGAGACTATAAAGCAGCTGCAGCACATGATTCGCTGCCAACAGGCTGCCC
TA-GCGGTTTGCTTTGCCGTATCGCACATTGATTATGATACGCAGCTCGCGCTAAGGCGT
ATTGCATGCCGTCCCATATGATAA--CCAATCGCGTTACTTTTTTTTCAAACCAATT--A
CCATTTCTATATGGTTGGCAATTTCCTAATTGCTATACTAAACACGCTTTAGCGTGGTA-
-AATGAAACACACTCTATGCGGTGGATCATTCGGCTCGTGGATCGATGAAGAACACAGCA
AACTGTGAGATTTGACGTGAATTG
>Vir.sp._US.081.05
GCTGTTTCGGCAGCTGAGGATGACTGAGAAGACGCCCAAACTAGCTTATCTAGAGGAAGT
AAAAGTCTTAACAAGGTTTCCGTAGGTGAACCTGCGGAAGGATCATTATCGGTTTATACG
AGTGCTT--CGTGCGTATTCACATGCGTACA---AGTACGAGTTGTAA-CACGAAACGTG
T--GTTGTAGCTTGCTGCTCGTCGGCTTCTACAATGCTACCTTAAAAGTGTGCCTTATTC
GTGGGATGTCTACGTCACAAAACAAAAC-GCACACGAACGTGACGGAAGGCTGGCCTTAA
CAAAGCCAGTCGAGACTATAAAGCAGCTGCAGCACATGATTCGCTGCCAACAGGCTGCCC
TA-GCGGTTTGCTTTGCCGTATCGCACATTGATTATGATACGCAGCTCGCGCTAAGGCGT
ATTGCATGCCGTCCCATATGATAA--CCAATCGCGTTACTTTTTTTTCAAACCAATT--A
CCATTTCTATATGGTTGGCAATTTCCTAATTGCTATACTAAACACGCTTTAGCGTGGTA-
-AATGAAACACACTCTATGCGGTGGATCATTCGGCTCGTGGATCGATGAAGAACACAGCA
AACTGTGAGATTTGACGTGAATTG
>Vir.vii_US.081.07
GCTGTTTCGGCAGCTGAGGATGACTGAGAAGACGCCCAAACTAGCTTATCTAGAGGAAGT
AAAAGTCTTAACAAGGTTTCCGTAGGTGAACCTGCGGAAGGATCATTATCGGTTTATACG
AGTGCTT--CGTGCGTATTCACATGCGTACA---AGTACGAGTTGTAA-CACGAAACGTG
T--GTTGTAGCTTGCTGCTCGTCGGCTTCTACAATGCTACCTTAAAAGTGTGCCTTATTC
GTGGGATGTCTACGTCACAAAACAAAAC-GCACACGAACGTGACGGAAGGCTGGCCTTAA
CAAAGCCAGTCGAGACTATAAAGCAGCTGCAGCACATGATTCGCTGCCAACAGGCTGCCC
TA-GCGGTTTGCTTTGCCGTATCGCACATTGATTATGATACGCAGCTCGCGCTAAGGCGT
ATTGCATGCCGTCCCATATGATAA--CCAATCGCGTTACTTTTTTTTCAAACCAATT--A
CCATTTCTATATGGTTGGCAATTTCCTAATTGCTATACTAAACACGCTTTAGCGTGGTA-
-AATGAAACACACTCTATGCGGTGGATCATTCGGCTCGTGGATCGATGAAGAACACAGCA
AACTGTGAGATTTGACGTGAATTG
>Vir.sp._US.081.08
GCTGTTTCGGCAGCTGAGGATGACTGAGAAGACGCCCAAACTAGCTTATCTAGAGGAAGT
AAAAGTCTTAACAAGGTTTCCGTAGGTGAACCTGCGGAAGGATCATTATCGGTTTATACG
AGTGCTT--CGTGCGTATTCACATGCGTACA---AGTACGAGTTGTAA-CACGAAACGTG
T--GTTGTAGCTTGCTGCTCGTCGGCTTCTACAATGCTACCTTAAAAGTGTGCCTTATTC
GTGGGATGTCTACGTCACAAAACAAAAC-GCACACGAACGTGACGGAAGGCTGGCCTTAA
CAAAGCCAGTCGAGACTATAAAGCAGCTGCAGCACATGATTCGCTGCCAACAGGCTGCCC
TA-GCGGTTTGCTTTGCCGTATCGCACATTGATTATGATACGCAGCTCGCGCTAAGGCGT
ATTGCATGCCGTCCCATATGATAA--CCAATCGCGTTACTTTTTTTTCAAACCAATT--A
CCATTTCTATATGGTTGGCAATTTCCTAATTGCTATACTAAACACGCTTTAGCGTGGTA-
-AATGAAACACACTCTATGCGGTGGATCATTCGGCTCGTGGATCGATGAAGAACACAGCA
AACTGTGAGATTTGACGTGAATTG
>Vir.sp._US.081.09
GCTGTTTCGGCAGCTGAGGATGACTGAGAAGACGCCCAAACTAGCTTATCTAGAGGAAGT
AAAAGTCTTAACAAGGTTTCCGTAGGTGAACCTGCGGAAGGATCATTATCGGTTTATACG
AGTGCTT--CGTGCGTATTCACATGCGTACA---AGTACGAGTTGTAA-CACGAAACGTG
T--GTTGTAGCTTGCTGCTCGTCGGCTTCTACAATGCTACCTTAAAAGTGTGCCTTATTC
GTGGGATGTCTACGTCACAAAACAAAAC-GCACACGAACGTGACGGAAGGCTGGCCTTAA
CAAAGCCAGTCGAGACTATAAAGCAGCTGCAGCACATGATTCGCTGCCAACAGGCTGCCC
TA-GCGGTTTGCTTTGCCGTATCGCACATTGATTATGATACGCAGCTCGCGCTAAGGCGT
ATTGCATGCCGTCCCATATGATAA--CCAATCGCGTTACTTTTTTTTCAAACCAATT--A
CCATTTCTATATGGTTGGCAATTTCCTAATTGCTATACTAAACACGCTTTAGCGTGGTA-
-AATGAAACACACTCTATGCGGTGGATCATTCGGCTCGTGGATCGATGAAGAACACAGCA
AACTGTGAGATTTGACGTGAATTG
>Vir.sp._US.081.10
GCTGTTTCGGCAGCTGAGGATGACTGAGAAGACGCCCAAACTAGCTTATCTAGAGGAAGT
AAAAGTCTTAACAAGGTTTCCGTAGGTGAACCTGCGGAAGGATCATTATCGGTTTATACG
AGTGCTT--CGTGCGTATTCACATGCGTACA---AGTACGAGTTGTAA-CACGAAACGTG
T--GTTGTAGCTTGCTGCTCGTCGGCTTCTACAATGCTACCTTAAAAGTGTGCCTTATTC
GTGGGATGTCTACGTCACAAAACAAAAC-GCACACGAACGTGACGGAAGGCTGGCCTTAA
CAAAGCCAGTCGAGACTATAAAGCAGCTGCAGCACATGATTCGCTGCCAACAGGCTGCCC
TA-GCGGTTTGCTTTGCCGTATCGCACATTGATTATGATACGCAGCTCGCGCTAAGGCGT
ATTGCATGCCGTCCCATATGATAA--CCAATCGCGTTACTTTTTTTTCAAACCAATT--A
CCATTTCTATATGGTTGGCAATTTCCTAATTGCTATACTAAACACGCTTTAGCGTGGTA-
-AATGAAACACACTCTATGCGGTGGATCATTCGGCTCGTGGATCGATGAAGAACACAGCA
AACTGTGAGATTTGACGTGAATTG
>Vir.sp._US.081.12
GCTGTTTCGGCAGCTGAGGATGACTGAGAAGACGCCCAAACTAGCTTATCTAGAGGAAGT
AAAAGTCTTAACAAGGTTTCCGTAGGTGAACCTGCGGAAGGATCATTATCGGTTTATACG
AGTGCTT--CGTGCGTATTCACATGCGTACA---AGTACGAGTTGTAA-CACGAAACGTG
T--GTTGTAGCTTGCTGCTCGTCGGCTTCTACAATGCTACCTTAAAAGTGTGCCTTATTC
GTGGGATGTCTACGTCACAAAACAAAAC-GCACACGAACGTGACGGAAGGCTGGCCTTAA
CAAAGCCAGTCGAGACTATAAAGCAGCTGCAGCACATGATTCGCTGCCAACAGGCTGCCC
TA-GCGGTTTGCTTTGCCGTATCGCACATTGATTATGATACGCAGCTCGCGCTAAGGCGT
ATTGCATGCCGTCCCATATGATAA--CCAATCGCGTTACTTTTTTTTCAAACCAATT--A
CCATTTCTATATGGTTGGCAATTTCCTAATTGCTATACTAAACACGCTTTAGCGTGGTA-
-AATGAAACACACTCTATGCGGTGGATCATTCGGCTCGTGGATCGATGAAGAACACAGCA
AACTGTGAGATTTGACGTGAATTG
>Vir.sp._US.081.13
GCTGTTTCGGCAGCTGAGGATGACTGAGAAGACGCCCAAACTAGCTTATCTAGAGGAAGT
AAAAGTCTTAACAAGGTTTCCGTAGGTGAACCTGCGGAAGGATCATTATCGGTTTATACG
AGTGCTT--CGTGCGTATTCACATGCGTACA---AGTACGAGTTGTAA-CACGAAACGTG
T--GTTGTAGCTTGCTGCTCGTCGGCTTCTACAATGCTACCTTAAAAGTGTGCCTTATTC
GTGGGATGTCTACGTCACAAAACAAAAC-GCACACGAACGTGACGGAAGGCTGGCCTTAA
CAAAGCCAGTCGAGACTATAAAGCAGCTGCAGCACATGATTCGCTGCCAACAGGCTGCCC
TA-GCGGTTTGCTTTGCCGTATCGCACATTGATTATGATACGCAGCTCGCGCTAAGGCGT
ATTGCATGCCGTCCCATATGATAA--CCAATCGCGTTACTTTTTTTTCAAACCAATT--A
CCATTTCTATATGGTTGGCAATTTCCTAATTGCTATACTAAACACGCTTTAGCGTGGTA-
-AATGAAACACACTCTATGCGGTGGATCATTCGGCTCGTGGATCGATGAAGAACACAGCA
AACTGTGAGATTTGACGTGAATTG
>Vir.sp._US.081.14
GCTGTTTCGGCAGCTGAGGATGACTGAGAAGACGCCCAAACTAGCTTATCTAGAGGAAGT
AAAAGTCTTAACAAGGTTTCCGTAGGTGAACCTGCGGAAGGATCATTATCGGTTTATACG
AGTGCTT--CGTGCGTATTCACATGCGTACA---AGTACGAGTTGTAA-CACGAAACGTG
T--GTTGTAGCTTGCTGCTCGTCGGCTTCTACAATGCTACCTTAAAAGTGTGCCTTATTC
GTGGGATGTCTACGTCACAAAACAAAAC-GCACACGAACGTGACGGAAGGCTGGCCTTAA
CAAAGCCAGTCGAGACTATAAAGCAGCTGCAGCACATGATTCGCTGCCAACAGGCTGCCC
TA-GCGGTTTGCTTTGCCGTATCGCACATTGATTATGATACGCAGCTCGCGCTAAGGCGT
ATTGCATGCCGTCCCATATGATAA--CCAATCGCGTTACTTTTTTTTCAAACCAATT--A
CCATTTCTATATGGTTGGCAATTTCCTAATTGCTATACTAAACACGCTTTAGCGTGGTA-
-AATGAAACACACTCTATGCGGTGGATCATTCGGCTCGTGGATCGATGAAGAACACAGCA
AACTGTGAGATTTGACGTGAATTG
>Vir.sp._US.081.15
GCTGTTTCGGCAGCTGAGGATGACTGAGAAGACGCCCAAACTAGCTTATCTAGAGGAAGT
AAAAGTCTTAACAAGGTTTCCGTAGGTGAACCTGCGGAAGGATCATTATCGGTTTATACG
AGTGCTT--CGTGCGTATTCACATGCGTACA---AGTACGAGTTGTAA-CACGAAACGTG
T--GTTGTAGCTTGCTGCTCGTCGGCTTCTACAATGCTACCTTAAAAGTGTGCCTTATTC
GTGGGATGTCTACGTCACAAAACAAAAC-GCACACGAACGTGACGGAAGGCTGGCCTTAA
CAAAGCCAGTCGAGACTATAAAGCAGCTGCAGCACATGATTCGCTGCCAACAGGCTGCCC
TA-GCGGTTTGCTTTGCCGTATCGCACATTGATTATGATACGCAGCTCGCGCTAAGGCGT
ATTGCATGCCGTCCCATATGATAA--CCAATCGCGTTACTTTTTTTTCAAACCAATT--A
CCATTTCTATATGGTTGGCAATTTCCTAATTGCTATACTAAACACGCTTTAGCGTGGTA-
-AATGAAACACACTCTATGCGGTGGATCATTCGGCTCGTGGATCGATGAAGAACACAGCA
AACTGTGAGATTTGACGTGAATTG
>Vir.vii_US.081.18
GCTGTTTCGGCAGCTGAGGATGACTGAGAAGACGCCCAAACTAGCTTATCTAGAGGAAGT
AAAAGTCGTAACAAGGTTTCCGTAGGTGAACCTGCGGAAGGATCATTATCGGTTTATACG
AGTGCTT--CGTGCGTATTCACATGCGTACA---AGTACGAGTTGTAA-CACGAAACGTG
T--GTTGTAGCTTGCTGCTCGTCGGCTTCTACAATGCTACCTTAAAAGTGTGCCTTATTC
GTGGGATGTCTACGTCACAAAACAAAAC-GCACACGAACGTGACGGAAGGCTGGCCTTAA
CAAAGCCAGTCGAGACTATAAAGCAGCTGCAGCACATGATTCGCTGCCAACAGGCTGCCC
TA-GCGGTTTGCTTTGCCGTATCGCACATTGATTATGATACGCAGCTCGCGCTAAGGCGT
ATTGCATGCCGTCCCATATGATAA--CCAATCGCGTTACTTTTTTTTCAAACCAATT--A
CCATTTCTATATGGTTGGCAATTTCCTAATTGCTATACTAAACACGCTTTAGCGTGGTA-
-AATGAAACACACTCTATGCGGTGGATCATTCGGCTCGTGGATCGATGAAGAACACAGCA
AACTGTGAGATTTGACGTGAATTG
>Vir.sp._US.081.21
GCTGTTTCGGCAGCTGAGGATGACTGAGAAGACGCCCAAACTAGCTTATCTAGAGGAAGT
AAAAGTCTTAACAAGGTTTCCGTAGGTGAACCTGCGGAAGGATCATTATCGGTTTATACG
AGTGCTT--CGTGCGTATTCACATGCGTACA---AGTACGAGTTGTAA-CACGAAACGTG
T--GTTGTAGCTTGCTGCTCGTCGGCTTCTACAATGCTACCTTAAAAGTGTGCCTTATTC
GTGGGATGTCTACGTCACAAAACAAAAC-GCACACGAACGTGACGGAAGGCTGGCCTTAA
CAAAGCCAGTCGAGACTATAAAGCAGCTGCAGCACATGATTCGCTGCCAATAGGCTGCCC
TA-GCGGTTTGCTTTGCCGTATCGCACATTGATTATGATACGCAGCTCGCGCTAAGGCGT
ATTGCATGCCGTCCCATATGATAA--CCAATCGCGTTACTTTTTTTTCAAACCAATT--A
CCATTTCTATATGGTTGGCAATTTCCTAATTGCTATACTAAACACGCTTTAGCGTGGTA-
-AATGAAACACACTCTATGCGGTGGATCATTCGGCTCGTGGATCGATGAAGAACACAGCA
AACTGTGAGATTTGACGTGAATTG
>Vir.sp._US.081.22
GCTGTTTCGGCAGCTGAGGATGACTGAGAAGACGCCCAAACTAGCTTATCTAGAGGAAGT
AAAAGTCTTAACAAGGTTTCCGTAGGTGAACCTGCGGAAGGATCATTATCGGTTTATACG
AGTGCTT--CGTGCGTATTCACATGCGTACA---AGTACGAGTTGTAA-CACGAAACGTG
T--GTTGTAGCTTGCTGCTCGTCGGCTTCTACAATGCTACCTTAAAAGTGTGCCTTATTC
GTGGGATGTCTACGTCACAAAACAAAAC-GCACACGAACGTGACGGAAGGCTGGCCTTAA
CAAAGCCAGTCGAGACTATAAAGCAGCTGCAGCACATGATTCGCTGCCAATAGGCTGCCC
TA-GCGGTTTGCTTTGCCGTATCGCACATTGATTATGATACGCAGCTCGCGCTAAGGCGT
ATTGCATGCCGTCCCATATGATAA--CCAATCGCGTTACTTTTTTTTCAAACCAATT--A
CCATTTCTATATGGTTGGCAATTTCCTAATTGCTATACTAAACACGCTTTAGCGTGGTA-
-AATGAAACACACTCTATGCGGTGGATCATTCGGCTCGTGGATCGATGAAGAACACAGCA
AACTGTGAGATTTGACGTGAATTG
>Vir.vii_US.081.26
GCTGTTTCGGCAGCTGAGGATGACTGAGAAGACGCCCAAACTAGCTTATCTAGAGGAAGT
AAAAGTCTTAACAAGGTTTCCGTAGGTGAACCTGCGGAAGGATCATTATCGGTTTATACG
AGTGCTT--CGTGCGTATTCACATGCGTACA---AGTACGAGTTGTAA-CACGAAACGTG
T--GTTGTAGCTTGCTGCTCGTCGGCTTCTACAATGCTACCTTAAAAGTGTGCCTTATTC
GTGGGATGTCTACGTCACAAAACAAAAC-GCACACGAACGTGACGGAAGGCTGGCCTTAA
CAAAGCCAGTCGAGACTATAAAGCAGCTGCAGCACATGATTCGCTGCCAACAGGCTGCCC
TA-GCGGTTTGCTTTGCCGTATCGCACATTGATTATGATACGCAGCTCGCGCTAAGGCGT
ATTGCATGCCGTCCCATATGATAA--CCAATCGCGTTACTTTTTTTTCAAACCAATT--A
CCATTTCTATATGGTTGGCAATTTCCTAATTGCTATACTAAACACGCTTTAGCGTGGTA-
-AATGAAACACACTCTATGCGGTGGATCATTCGGCTCGTGGATCGATGAAGAACACAGCA
AACTGTGAGATTTGACGTGAATTG
>Vir.mir_US.078.06
GCTGTTTCGGCAGCTGAGGATGACTGAGAAGACGCCCAAACTAGCTTATCTAGAGGAAGT
AAAAGTCGTAACAAGGTTTCCGTAGGTGAACCTGCGGAAGGATCATTATCGGTTTATACG
AGTGCTT--CGTGCGTATTCACATGCGTACA---AGTACGAGTTGTAA-CACGAAACGTG
T--GTTGTAGCTTGCTGCTCGTCGGCTTCTACAATGCTACCTTAAAAGTGTGCCTTATTC
GTGGGATGTCTACGTCACAAAACAAAAC-GCACACGAACGTGACGGAAGGCTGGCCTTAA
CAAAGCCAGTCGAGACTATAAAGCAGCTGCAGCACATGATTCGCTGCCAATAGGCTGCCC
TA-GCGGTTTGCTTTGCCGTATCGCACATTGATTATGATACGCAGCTCGCGCTAAGGCGT
ATTGCATGCCGTCCCATATGATAA--CCAATCGCGTTACTTTTTTTTCAAACCAATT--A
CCATTTCTATATGGTTGGCAATTTCCTAATTGCTATACTAAACACGCTTTAGCGTGGTA-
-AATGAAACACACTCTATGCGGTGGATCATTCGGCTCGTGGATCGATGAAGAACACAGCA
AACTGTGAGATTTGACGTGAATTG
>Vir.mir_US.078.24
GCTGTTTCGGCAGCTGAGGATGACTGAGAAGACGCCCAAACTAGCTTATCTAGAGGAAGT
AAAAGTCGTAACAAGGTTTCCGTAGGTGAACCTGCGGAAGGATCATTATCGGTTTATACG
AGTGCTT--CGTGCGTATTCACATGCGTACA---AGTACGAGTTGTAA-CACGAAACGTG
T--GTTGTAGCTTGCTGCTCGTCGGCTTCTACAATGCTACCTTAAAAGTGTGCCTTATTC
GTGGGATGTCTACGTCACAAAACAAAAC-GCACACGAACGTGACGGAAGGCTGGCCTTAA
CAAAGCCAGTCGAGACTATAAAGCAGCTGCAGCACATGATTCGCTGCCAATAGGCTGCCC
TA-GCGGTTTGCTTTGCCGTATCGCACATTGATTATGATACGCAGCTCGCGCTAAGGCGT
ATTGCATGCCGTCCCATATGATAA--CCAATCGCGTTACTTTTTTTTCAAACCAATT--A
CCATTTCTATATGGTTGGCAATTTCCTAATTGCTATACTAAACACGCTTTAGCGTGGTA-
-AATGAAACACACTCTATGCGGTGGATCATTCGGCTCGTGGATCGATGAAGAACACAGCA
AACTGTGAGATTTGACGTGAATTG
>Vir.via_US.078.12
GCTGTTTCGGCAGCTGAGGATGACTGAGAAGACGCCCAAACTAGCTCATTTAGAGGAAGT
AAAAGTCGTAACAAGGTTTCCGTAGGTGAACCTGCGGAAGGATCATTATCGGTTTATACG
AGTGCTT--TGTGCGTATTCACGTGCGTGCA---AGTACGAGTTGTAA-CACGAAACGTG
T--GTTGTAGTTTGCTGCTCGTCGGCGTCTACAATGCTACCTTAAAAGTGTGCCTTATTC
GTGGGATGTCTACGTCGCAAA-CAAAAC-GCACACGAATGTGACGGAAGGCTGGCCTTAA
CAAAGTCAGTCGAGACTATAAAGCAGCTGCAGCACATGATTCGCTGCCAATAGGCTGCCT
TA-GCGGTTTGCTTTGCCGTATCGCACATTGATTATGATACGCAGCTTGCGCTAAGGCGT
ATTGCATGCCATCCCATATGATAA--CCAATCGCGTTACTTTTTTT-CAAACAAATTGAA
CCATTTCTATATGGTTGGCAATTTCTCAATTGCTATACTAAACACGCTTTAGCGTGGTA-
-AATAAAACACACTCTATGCGGTGGATCATTCGGCTCGTGGATCGATGAAGAACACAGCA
AACTGTGAGATTTGACGTGAATTG
>Vir.via_US.078.30
GCTGTTTCGGCAGCTGAGGATGACTGAGAAGACGCCCAAACTAGCTCATTTAGAGGAAGT
AAAAGTCGTAACAAGGTTTCCGTAGGTGAACCTGCGGAAGGATCATTATCGGTTTATACG
AGTGCTT--TGTGCGTATTCACGTGCGTGCA---AGTACGAGTTGTAA-CACGAAACGTG
T--GTTGTAGTTTGCTGCTCGTCGGCGTCTACAATGCTACCTTAAAAGTGTGCCTTATTC
GTGGGATGTCTACGTCGCAAA-CAAAAC-GCACACGAATGTGACGGAAGGCTGGCCTTAA
CAAAGTCAGTCGAGACTATAAAGCAGCTGCAGCACATGATTCGCTGCCAATAGGCTGCCT
TA-GCGGTTTGCTTTGCCGTATCGCACATTGATTATGATACGCAGCTTGCGCTAAGGCGT
ATTGCATGCCATCCCATATGATAA--CCAATCGCGTTACTTTTTTT-CAAACAAATTGAA
CCATTTCTATATGGTTGGCAATTTCTCAATTGCTATACTAAACACGCTTTAGCGTGGTA-
-AATAAAACACACTCTATGCGGTGGATCATTCGGCTCGTGGATCGATGAAGAACACAGCA
AACTGTGAGATTTGACGTGAATTG
>Vir.via_US.078.33
GCTGTTTCGGCAGCTGAGGATGACTGAGAAGACGCCCAAACTAGCTCATTTAGAGGAAGT
AAAAGTCGTAACAAGGTTTCCGTAGGTGAACCTGCGGAAGGATCATTATCGGTTTATACG
AGTGCTT--TGTGCGTATTCACGTGCGTGCA---AGTACGAGTTGTAA-CACGAAACGTG
T--GTTGTAGTTTGCTGCTCGTCGGCGTCTACAATGCTACCTTAAAAGTGTGCCTTATTC
GTGGGATGTCTACGTCGCAAA-CAAAAC-GCACACGAATGTGACGGAAGGCTGGCCTTAA
CAAAGTCAGTCGAGACTATAAAGCAGCTGCAGCACATGATTCGCTGCCAATAGGCTGCCT
TA-GCGGTTTGCTTTGCCGTATCGCACATTGATTATGATACGCAGCTTGCGCTAAGGCGT
ATTGCATGCCATCCCATATGATAA--CCAATCGCGTTACTTTTTTT-CAAACAAATTGAA
CCATTTCTATATGGTTGGCAATTTCTCAATTGCTATACTAAACACGCTTTAGCGTGGTA-
-AATAAAACACACTCTATGCGGTGGATCATTCGGCTCGTGGATCGATGAAGAACACAGCA
AACTGTGAGATTTGACGTGAATTG
>Vir.via_US.078.37
GCTGTTTCGGCAGCTGAGGATGACTGAGAAGACGCCCAAACTAGCTTATCTAGAGGAAGT
AAAAGTCGTAACAAGGTTTCCGTAGGTGAACCTGCGGAAGGATCATTATCGGTTTATACG
AGTGCTT--TGTGCGTATTCACGTGCGTGCA---AGTACGAGTTGTAA-CACGAAACGTG
T--GTTGTAGTTTGCTGCTCGTCGGCGTCTACAATGCTACCTTAAAAGTGTGCCTTATTC
GTGGGATGTCTACGTCGCAAA-CAAAAC-GCACACGAATGTGACGGAAGGCTGGCCTTAA
CAAAGCCAGTTGAGGCTATAAAGCAGCTGCAGCACATGATTCGCTGCCAATAGGCTGCCT
TA-GCGGGTTGCTTTGCCGTATCGCACATTGATTATGATACGCAGCTCGCGCTAAGGCGT
ATTGCATGCCGTCCCATATGATAA--CCAATCGCGTTACTTTTTTT-CAAACCAATTGAA
CCATTTCTATATGGTTGGCAATTTCTCAATTGCTATACTAAACACGCTTTAGCGTGGTA-
-AATAAAACACACTCTATGCGGTGGATCATTCGGCTCGTGGATCGATGAAGAACACAGCA
AACTGTGAGATTTGACGTGAATTG
>Vir.sp._US.081.11
GCTGTTTCGGCAGCTGAGGATGACTGAGAAGACGCCCAAACTAGCTCATTTAGAGGAAGT
AAAAGTCGTAACAAGGTTTCCGTAGGTGAACCTGCGGAAGGATCATTATCGGTTTATACG
AGTGCTT--TGTGCGTATTCACGTGCGTGCA---AGTACGAGTTGTAA-CACGAAACGTG
T--GTTGTAGTTTGCTGCTCGTCGGCGTCTACAATGCTACCTTAAAAGTGTGCCTTATTC
GTGGGATGTCTACGTCGCAAA-CAAAAC-GCACACGAATGTGACGGAAGGCTGGCCTTAA
CAAAGTCAGTCGAGACTATAAAGCAGCTGCAGCACATGATTCGCTGCCAATAGGCTGCCT
TA-GCGGGTTGCTTTGCCGTATCGCACATTGATTATGATACGCAGCTTGCGCTAAGGCGT
ATTGCATGCCATCCCATATGATAA--CCAATCGCGTTACTTTTTTT-CAAACAAATTGAA
CCATTTCTATATGGTTGGCAATTTCTCAATTGCTATACTAAACACGCTTTAGCGTGGTA-
-AATAAAACACACTCTATGCGGTGGATCATTCGGCTCGTGGATCGATGAAGAACACAGCA
AACTGTGAGATTTGACGTGAATTG
>Vir.via_US.081.16
GCTGTTTCGGCAGCTGAGGATGACTGAGAAGACGCCCAAACTAGCTTATCTAGAGGAAGT
AAAAGTCTTAACAAGGTTTCCGTAGGTGAACCTGCGGAAGGATCATTATCGGTTTATACG
AGTGCTT--TGTGCGTATTCACGTGCGTGCA---AGTACGAGTTGTAA-CACGAAACGTG
T--GTTGTAGTTTGCTGCTCGTCGGCGTCTACAATGCTACCTTAAAAGTGTGCCTTATTC
GTGGGATGTCTACGTCGCAAA-CAAAAC-GCACACGAATGTGACGGAAGGCTGGCCTTAA
CAAAGTCAGTCGAGACTATAAAGCAGCTGCAGCACATGATTCGCTGCCAATAGGCTGCCT
TA-GCGGTTTGCTTTGCCGTATCGCACATTGATTATGATACGCAGCTTGCGCTAAGGCGT
ATTGCATGCCATCCCATATGATAA--CCAATCGCGTTACTTTTTTT-CAAACAAATTGAA
CCATTTCTATATGGTTGGCAATTTCTCAATTGCTATACTAAACACGCTTTAGCGTGGTA-
-AATAAAACACACTCTATGCGGTGGATCATTCGGCTCGTGGATCGATGAAGAACACAGCA
AACTGTGAGATTTGACGTGAATTG
>Vir.via_US.081.17
GCTGTTTCGGCAGCTGAGGATGACTGAGAAGACGCCCAAACTAGCTCATTTAGAGGAAGT
AAAAGTCTTAACAAGGTTTCCGTAGGTGAACCTGCGGAAGGATCATTATCGGTTTATACG
AGTGCTT--TGTGCGTATTCACGTGCGTGCA---AGTACGAGTTGTAA-CACGAAACGTG
T--GTTGTAGTTTGCTGCTCGTCGGCGTCTACAATGCTACCTTAAAAGTGTGCCTTATTC
GTGGGATGTCTACGTCGCAAA-CAAAAC-GCACACGAATGTGACGGAAGGCTGGCCTTAA
CAAAGTCAGTCGAGACTATAAAGCAGCTGCAGCACATGATTCGCTGCCAATAGGCTGCCT
TA-GCGGGTTGCTTTGCCGTATCGCACATTGATTATGATACGCAGCTTGCGCTAAGGCGT
ATTGCATGCCATCCCATATGATAA--CCAATCGCGTTACTTTTTTT-CAAACAAATTGAA
CCATTTCTATATGGTTGGCAATTTCTCAATTGCTATACTAAACACGCTTTAGCGTGGTA-
-AATAAAACACACTCTATGCGGTGGATCATTCGGCTCGTGGATCGATGAAGAACACAGCA
AACTGTGAGATTTGACGTGAATTG
>Vir.sp._US.081.19
GCTGTTTCGGCAGCTGAGGATGACTGAGAAGACGCCCAAACTAGCTCATTTAGAGGAAGT
AAAAGTCGTAACAAGGTTTCCGTAGGTGAACCTGCGGAAGGATCATTATCGGTTTATACG
AGTGCTT--TGTGCGTATTCACGTGCGTGCA---AGTACGAGTTGTAA-CACGAAACGTG
T--GTTGTAGTTTGCTGCTCGTCGGCGTCTACAATGCTACCTTAAAAGTGTGCCTTATTC
GTGGGATGTCTACGTCGCAAA-CAAAAC-GCACACGAATGTGACGGAAGGCTGGCCTTAA
CAAAGTCAGTCGAGACTATAAAGCAGCTGCAGCACATGATTCGCTGCCAATAGGCTGCCT
TA-GCGGGTTGCTTTGCCGTATCGCACATTGATTATGATACGCAGCTTGCGCTAAGGCGT
ATTGCATGCCATCCCATATGATAA--CCAATCGCGTTACTTTTTTT-CAAACAAATTGAA
CCATTTCTATATGGTTGGCAATTTCTCAATTGCTATACTAAACACGCTTTAGCGTGGTA-
-AATAAAACACACTCTATGCGGTGGATCATTCGGCTCGTGGATCGATGAAGAACACAGCA
AACTGTGAGATTTGACGTGAATTG
>Vir.per_PT.042.03
GCTGTTTCGGCAGCCAAGGATGACTGAGAAGACGCCCAAACTAGCTTATCTAGAGGAAGT
AAAAGTCGTAACAAGGTTTCCGTAGGTGAACCTGCGGAAGGATCATTATCGGTTTATACG
AGTGCTT--TGTGCGTATTCACATGCGTGCA---AGTACGAGTTGTAA-CACAAAACGTG
T--GTTGTAGTTTGCTGCTCGTCAGCATCTACAATGCTACCTTAAAAGTGTGCCTCATTC
GTGGGATGTCTACGTCGCAAA-CAAAAC-GCACACGAGTGTGACGGAAGGCTGGCTATAA
CAAAGCCAGTCGAGACTATAAAGCAGCTGCAGCACATGATTTGCTGCCAATGGGCTGCCT
TA-GCGGTTTGCTTTGCCGTATCGTACATTGATCAGGATACGCAGCTCGCGCTAAGGCGT
ATTGCATGCCGTCCCATATGATAA--CCAATCGCGTTACTTTTTTTTCAAACCAATTAAA
CCATTTCTATATGGTTGGCAATTTCACAATTGCTATACTAAACACGCTTTAGCGTGGTA-
-AATGAAACACACTCTATGCGGTGGATCATTCGGCTCGTGGATCGATGAAGAACACAGCA
AACTGTGAGATTTGACGTGAATTG
>Vir.per_PT.042.04
GCTGTTTCGGCAGCCAAGGATGACTGAGAAGACGCCCAAACTAGCTTATCTAGAGGAAGT
AAAAGTCGTAACAAGGTTTCCGTAGGTGAACCTGCGGAAGGATCATTATCGGTTTAAACG
AGTGCTT--TGTGCGTATTCACATGCGTGCA---AGTACGAGTTGTAA-CACGAAACGTG
T--GTTGTAGTTTGCTGCTCGTCAGCATCTACAATGCTACCTTAAAAGTGTGCCTCATTC
GTGGGATGTCTACGTCGCAAA-TAAAAC-GCACACGAGTGTGACGGAAGGCTGGCTGTAA
CAAAGCCAGTCGAGACTATAAAGCAGCTGCAGCACATGATTCGCTGCCAATAGGCTGCCT
TG-GCGGTTTGCTTTGCCGTATCGCACATTGATTATGATACGCAGCTCGCGCTAAGGCGT
ATTGCATGCCGTCCCATATGATAA--CCAATCGCGTTACTTTTTTTTCAAACCAATCAAA
CCATTTCTATATGGTTGGCAATTTCTCAATTGCTATACTAAACACGCTTTAGCGTGGTA-
-AATGAAACACACTCTATGCGGTGGATCATTCGGCTCGTGGATCGATGAAGAACACAGCA
AACTGTGAGATTTGACGTGAATTG
>Vir.per_VN.028.04
GCTGTTTCGGCAGCCAAGGATGACTGAGAAGACGCCCAAACTAGCTTATCTAGAGGAAGT
AAAAGTCGTAACAAGGTTTCCGTAGGTGAACCTGCGGAAGGATCATTATCGGTTTATACG
AGTGCTT--TGTGCGTATTCACATGCGTGCA---AGTACGAGTTGTAA-CACAAAACGTG
T--GTTGTAGTTTGCTGCTCGTCAGCATCTACAATGCTACCTTAAAAGTGTGCCTCATTC
GTGGGATGTCTACGTCGCAAA-CAAAAC-GCACACGAGTGTGACGGAAGGCTGGCTATAA
CAAAGCCAGTCGAGACTATAAAGCAGCTGCAGCACATGATTTGCTGCCAATGGGCTGCCT
TA-GCGGTTTGCTTTGCCGTATCGTACATTGATCAGGATACGCAGCTCGCGCTAAGGCGT
ATTGCATGCCGTCCCATATGATAA--CCAATCGCGTTACTTTTTTTTCAAACCAATTAAA
CCATTTCTATATGGTTGGCAATTTCACAATTGCTATACTAAACACGCTTTAGCGTGGTA-
-AATGAAACACACTCTATGCGGTGGATCATTCGGCTCGTGGATCGATGAAGAACACAGCA
AACTGTGAGATTTGACGTGAATTG
>Vir.vii_VN.028.01
GCTGTTTCGGCAGCTGAGGATGACTGAGAAGACGCCCAAACTAGCTTATCTAGAGGAAGT
AAAAGTCGTAACAAGGTTTCCGTAGGTGAACCTGCGGAAGGATCATTATCGGTTTATACG
AGTGCTT--CGTGCGTATTCACATGCGTACA---AGTACGAGTTGTAA-CACGAAACGTG
T--GTTGTAGCTTGCTGCTCGTCGGCTTCTACAATGCTACCTTAAAAGTGTGCCTTATTC
GTGGGATGTCTACGTCACAAAACAAAAC-GCACACGAACGTGACGGAAGGCTGGCCTTAA
CAAAGCCAGCCGAGACTATAAAGCAGCTGCAGCACATGATTCGCTGCCAATAGGCTGCCC
TA-GCGGTTTGCTTTGCCGTATCGCACATTGATTTTGATACGCAGCTCGCGCTAAGGCGT
ATTGCATGCCGTCCCATATGATAA--CCAATCGCGTTACTTTTTTT-CAAACCAATT--A
CCATTTCAATATGGTTGGCAATTTCTTAATTGCTATACTAAACACGCTTTAGCGTGGTA-
-AATGAAACACACTCTATGCGGTGGATCATTCGGCTCGTGGATCGATGAAGAACACAGCA
AACTGTGAGATTTGACGTGAATTG
>Vir.vii_VN.028.02
GCTGTTTCGGCAGCTGAGGATGACTGAGAAGACGCCCAAACTAGCTTATCTAGAGGAAGT
AAAAGTCGTAACAAGGTTTCCGTAGGTGAACCTGCGGAAGGATCATTATCGGTTTATACG
AGTGCTT--CGTGCGTATTCACATGCGTACA---AGTACGAGTTGTAA-CACGAAACGTG
T--GTTGTAGCTTGCTGCTCGTCGGCTTCTACAATGCTACCTTAAAAGTGTGCCTTATTC
GTGGGATGTCTACGTCACAAAACAAAAC-GCACACGAACGTGACGGAAGGCTGGCCTTAA
CAAAGCCAGCCGAGACTATAAAGCAGCTGCAGCACATGATTCGCTGCCAATAGGCTGCCC
TA-GCGGTTTGCTTTGCCGTATCGCACATTGATTTTGATACGCAGCTCGCGCTAAGGCGT
ATTGCATGCCGTCCCATATGATAA--CCAATCGCGTTACTTTTTTT-CAAACCAATT--A
CCATTTCAATATGGTTGGCAATTTCTTAATTGCTATACTAAACACGCTTTAGCGTGGTA-
-AATGAAACACACTCTATGCGGTGGATCATTCGGCTCGTGGATCGATGAAGAACACAGCA
AACTGTGAGATTTGACGTGAATTG
>Ech.suc_MG.005.01
GCTGTTTCGGCAGCTAAGGATGACTGAGAAGACGCCCAAACTAGCTTATCTAGAGGAAGT
AAAAGTCGTAACAAGGTTTCCGTAGGTGAACCTGCGGAAGGATCATTATCGGTTTAAACA
AGTACTAAATGTGCGTGATAACAAGCGTGCACGAAGTATGAGTTGAAAACACGAAACATG
TATGTGTTTGCGTGCCGCTGTATGCGCGCAACACTACTGCCTTCAAAGTGTGCCTTTTTC
GTGGGATGTCTACGTCACATTTCTATTCTGCACACGAACGTGACGGAAGACTGAAACT--
CGTGTTCAGTCGAGACTATAAAGCAGCTGCGGCAATAGATCTGCTGCCAATGGGCTGCCT
GACGCACATTTTGTTGCCAAGT----------TTGCGACAAA------GCGTTAAGGCGT
ATTGCATGCCGTCCCATATGAACAACCCAATCGCATTATTTTTTT--CAAACCA-TTATA
CTAACTTTATTTG--------TTGTATATACGCAACAC---ATGCTTTTCAGCATGATAT
AAATGAAACACACTCTATGCGGTGGATCATTCGGCTCGTGGATCGATGAAGAACACAGCA
AACTGTGAGATTTGACGTGAATTG
