# Supplementary material for: The importance of being integrative: a remarkable case of synonymy in the genus Viridiscus (Heterotardigrada: Echiniscidae)
Source: Zoological Lett. 2021 Nov 20;7:13. doi: 10.1186/s40851-021-00181-z (PMC8605589; doi:10.1186/s40851-021-00181-z)
Supplement: Supplementary file 3 — Additional file 3: SM.3 ITS-2 nucleotide alignment. [file 40851_2021_181_MOESM3_ESM.fas]

>Vir.vii_US.078.01
GGGTTTTCTGAACGTTCACTTTTCTAACGCAAATTGCAGCTGTGATATTAGTCGCAGCTA
CGCCCGGTTGAGGGTCAGTTAATCTATAAATCGCTTGCT--CGCTGTGAATGCAAGTGCA
TTGGCTGTTCGCACTA---GCTTCGGTTCGG----TGTGTCAGCTTAAATTGCCAAGCTC
TAAACA-AAGC--TTCGGTCTTTCTTGTTATGT--GTTGCTCTGGC-GGTCGTTGTTTGC
CAACGT-AAACG-TGTACTGTTTGACTTGCATGTGTGTGTGATGCTCC-TACTTGTGCGA
TGCCCA-CACACGTGTTCGACAAACCGTTGGCAAAGCTACAAA--CTACTG----TAGCA
GACAGCATGCGGACCAGTCGTTCGCATG-CTTAGTCTTCAGCGATACTGCCGCTCACATT
GAATGCAAGACATTACTTTT
>Vir.vii_US.078.02
GGGTTTTCTGAACGTTCACTTTTCTAACGCAAATTGCAGCTGTGATATTAGTCGCAGCTA
CGCCCGGTTGAGGGTCAGTTAATCTATAAATCGCTTGCT--CGCTGTGAATGCAAGTGCA
TTGGCTGTTCGCACTA---GCTTCGGTTCGG----TGTGTCAGCTTAAATTGCCAAGCTC
TAAACA-AAGC--TTCGGTCTTTCTTGTTATGT--GTTGCTCTGGC-GGTCGTTGTTTGC
CAACGT-AAACG-TGTACTGTTTGACTTGCATGTGTGTGTGATGCTCC-TACTTGTGCGA
TGCCCA-CACACGTGTTCGACAAACCGTTGGCAAAGCTACAAA--CTACTG----TAGCA
GACAGCATGCGGACCAGTCGTTCGCATG-CTTAGTCTTCAGCGATACTGCCGCTCACATT
GAATGCAAGACATTACTTTT
>Vir.sp._US.078.05
GGGTTTTCTGAACGTTCACTTTTCTAACGCAAATTGCAGCTGTGATATTAGTCGCAGCTA
CGCCCGGTTGAGGGTCAGTTAATCTATAAATCGCTTGCT--CGCTGTGAATGCAAGTGCA
TTGGCTGTTCGCACTA---GCTTCGGTTCGG----TGTGTCAGCTTAAATTGCCAAGCTC
TAAACA-AAGC--TTCGGTCTTTCTTGTTATGT--GTTGCTCTGGC-GGTCGTTGTTTGC
CAACGT-AAACG-TGTACTGTTTGACTTGCATGTGTGTGTGATGCTCC-TACTTGTGCGA
TGCCCA-CACACGTGTTCGACAAACCGTTGGCAAAGCTACAAA--CTACTG----TAGCA
GACAGCATGCGGACCAGTCGTTCGCATG-CTTAGTCTTCAGCGATACTGCCGCTCACATT
GAATGCAAGACATTACTTTT
>Vir.sp._US.078.13
GGGTTTTCTGAACGTTCACTTTTCTAACGCAAATTGCAGCTGTGATATTAGTCGCAGCTA
CGCCCGGTTGAGGGTCAGTTAATCTATAAATCGCTTGCT--CGCTGTGAATGCAAGTGCA
TTGGCTGTTCGCACTA---GCTTCGGTTCGG----TGTGTCAGCTTAAATTGCCAAGCTC
TAAACA-AAGC--TTCGGTCTTTCTTGTTATGT--GTTGCTCTGGC-GGTCGTTGTTTGC
CAACGT-AAACG-TGTACTGTTTGACTTGCATGTGTGTGTGATGCTCC-TACTTGTGCGA
TGCCCA-CACACGTGTTCGACAAACCGTTGGCAAAGCTACAAA--CTACTG----TAGCA
GACAGCATGCGGACCAGTCGTTCGCATG-CTTAGTCTTCAGCGATACTGCCGCTCACATT
GAATGCAAGACATTACTTTT
>Vir.sp._US.078.20
GGGTTTTCTGAACGTTCACTTTTCTAACGCAAATTGCAGCTGTGATATTAGTCGCAGCTA
CGCCCGGTTGAGGGTCAGTTAATCTATAAATCGCTTGCT--CGCTGTGAATGCAAGTGCA
TTGGCTGTTCGCACTA---GCTTCGGTTCGG----TGTGTCAGCTTAAATTGCCAAGCTC
TAAACA-AAGC--TTCGGTCTTTCTTGTTATGT--GTTGCTCTGGC-GGTCGTTGTTTGC
CAACGT-AAACG-TGTACTGTTTGACTTGCATGTGTGTGTGATGCTCC-TACTTGTGCGA
TGCCCA-CACACGTGTTCGACAAACCGTTGGCAAAGCTACAAA--CTACTG----TAGCA
GACAGCATGCGGACCAGTCGTTCGCATG-CTTAGTCTTCAGCGATACTGCCGCTCACATT
GAATGCAAGACATTACTTTT
>Vir.vii_US.081.01
GGGTTTTCTGAACGTTCACTTTTCTAACGCAAATTGCAGCTGTGATATTAGTCGCAGCTA
CGCCCGGTTGAGGGTCAGTTAATCTATAAATCGCTTGCT--CGCTGTGAATGCAAGTGCA
TTGGCTGTTCGCACTA---GCTTCGGTTCGG----TGTGTCAGCTTAAATTGCCAAGCTC
TAAACA-AAGC--TTCGGTCTTTCTTGTTATGT--GTTGCTCTGGC-GGTCGTTGTTTGC
CAACGT-AAACG-TGTACTGTTTGACTTGCATGTGTGTGTGATGCTCC-TACTTGTGCGA
TGCCCA-CACACGTGTTCGACAAACCGTTGGCAAAGCTACAAA--CTACTG----TAGCA
GACAGCATGCGGACCAGTCGTTCGCATG-CTTAGTCTTCAGCGATACTGCCGCTCACATT
GAATGCAAGACATTACTTTT
>Vir.sp._US.081.02
GGGTTTTCTGAACGTTCACTTTTCTAACGCAAATTGCAGCTGTGATATTAGTCGCAGCTA
CGCCCGGTTGAGGGTCAGTTAATCTATAAATCGCTTGCT--CGCTGTGAATGCAAGTGCA
TTGGCTGTTCGCACTA---GCTTCGGTTCGG----TGTGTCAGCTTAAATTGCCAAGCTC
TAAACA-AAGC--TTCGGTCTTTCTTGTTATGT--GTTGCTCTGGC-GGTCGTTGTTTGC
CAACGT-AAACG-TGTACTGTTTGACTTGCATGTGTGTGTGATGCTCC-TACTTGTGCGA
TGCCCA-CACACGTGTTCGACAAACCGTTGGCAAAGCTACAAA--CTACTG----TAGCA
GACAGCATGCGGACCAGTCGTTCGCATG-CTTAGTCTTCAGCGATACTGCCGCTCACATT
GAATGCAAGACATTACTTTT
>Vir.vii_US.081.04
GGGTTTTCTGAACGTTCACTTTTCTAACGCAAATTGCAGCTGTGATATTAGTCGCAGCTA
CGCCCGGTTGAGGGTCAGTTAATCTATAAATCGCTTGCT--CGCTGTGAATGCAAGTGCA
TTGGCTGTTCGCACTA---GCTTCGGTTCGG----TGTGTCAGCTTAAATTGCCAAGCTC
TAAACA-AAGC--TTCGGTCTTTCTTGTTATGT--GTTGCTCTGGC-GGTCGTTGTTTGC
CAACGT-AAACG-TGTACTGTTTGACTTGCATGTGTGTGTGATGCTCC-TACTTGTGCGA
TGCCCA-CACACGTGTTCGACAAACCGTTGGCAAAGCTACAAA--CTACTG----TAGCA
GACAGCATGCGGACCAGTCGTTCGCATG-CTTAGTCTTCAGCGATACTGCCGCTCACATT
GAATGCAAGACATTACTTTT
>Vir.sp._US.081.05
GGGTTTTCTGAACGTTCACTTTTCTAACGCAAATTGCAGCTGTGATATTAGTCGCAGCTA
CGCCCGGTTGAGGGTCAGTTAATCTATAAATCGCTTGCT--CGCTGTGAATGCAAGTGCA
TTGGCTGTTCGCACTA---GCTTCGGTTCGG----TGTGTCAGCTTAAATTGCCAAGCTC
TAAACA-AAGC--TTCGGTCTTTCTTGTTATGT--GTTGCTCTGGC-GGTCGTTGTTTGC
CAACGT-AAACG-TGTACTGTTTGACTTGCATGTGTGTGTGATGCTCC-TACTTGTGCGA
TGCCCA-CACACGTGTTCGACAAACCGTTGGCAAAGCTACAAA--CTACTG----TAGCA
GACAGCATGCGGACCAGTCGTTCGCATG-CTTAGTCTTCAGCGATACTGCCGCTCACATT
GAATGCAAGACATTACTTTT
>Vir.vii_US.081.07
GGGTTTTCTGAACGTTCACTTTTCTAACGCAAATTGCAGCTGTGATATTAGTCGCAGCTA
CGCCCGGTTGAGGGTCAGTTAATCTATAAATCGCTTGCT--CGCTGTGAATGCAAGTGCA
TTGGCTGTTCGCACTA---GCTTCGGTTCGG----TGTGTCAGCTTAAATTGCCAAGCTC
TAAACA-AAGC--TTCGGTCTTTCTTGTTATGT--GTTGCTCTGGC-GGTCGTTGTTTGC
CAACGT-AAACG-TGTACTGTTTGACTTGCATGTGTGTGTGATGCTCC-TACTTGTGCGA
TGCCCA-CACACGTGTTCGACAAACCGTTGGCAAAGCTACAAA--CTACTG----TAGCA
GACAGCATGCGGACCAGTCGTTCGCATG-CTTAGTCTTCAGCGATACTGCCGCTCACATT
GAATGCAAGACATTACTTTT
>Vir.sp._US.081.08
GGGTTTTCTGAACGTTCACTTTTCTAACGCAAATTGCAGCTGTGATATTAGTCGCAGCTA
CGCCCGGTTGAGGGTCAGTTAATCTATAAATCGCTTGCT--CGCTGTGAATGCAAGTGCA
TTGGCTGTTCGCACTA---GCTTCGGTTCGG----TGTGTCAGCTTAAATTGCCAAGCTC
TAAACA-AAGC--TTCGGTCTTTCTTGTTATGT--GTTGCTCTGGC-GGTCGTTGTTTGC
CAACGT-AAACG-TGTACTGTTTGACTTGCATGTGTGTGTGATGCTCC-TACTTGTGCGA
TGCCCA-CACACGTGTTCGACAAACCGTTGGCAAAGCTACAAA--CTACTG----TAGCA
GACAGCATGCGGACCAGTCGTTCGCATG-CTTAGTCTTCAGCGATACTGCCGCTCACATT
GAATGCAAGACATTACTTTT
>Vir.sp._US.081.09
GGGTTTTCTGAACGTTCACTTTTCTAACGCAAATTGCAGCTGTGATATTAGTCGCAGCTA
CGCCCGGTTGAGGGTCAGTTAATCTATAAATCGCTTGCT--CGCTGTGAATGCAAGTGCA
TTGGCTGTTCGCACTA---GCTTCGGTTCGG----TGTGTCAGCTTAAATTGCCAAGCTC
TAAACA-AAGC--TTCGGTCTTTCTTGTTATGT--GTTGCTCTGGC-GGTCGTTGTTTGC
CAACGT-AAACG-TGTACTGTTTGACTTGCATGTGTGTGTGATGCTCC-TACTTGTGCGA
TGCCCA-CACACGTGTTCGACAAACCGTTGGCAAAGCTACAAA--CTACTG----TAGCA
GACAGCATGCGGACCAGTCGTTCGCATG-CTTAGTCTTCAGCGATACTGCCGCTCACATT
GAATGCAAGACATTACTTTT
>Vir.sp._US.081.10
GGGTTTTCTGAACGTTCACTTTTCTAACGCAAATTGCAGCTGTGATATTAGTCGCAGCTA
CGCCCGGTTGAGGGTCAGTTAATCTATAAATCGCTTGCT--CGCTGTGAATGCAAGTGCA
TTGGCTGTTCGCACTA---GCTTCGGTTCGG----TGTGTCAGCTTAAATTGCCAAGCTC
TAAACA-AAGC--TTCGGTCTTTCTTGTTATGT--GTTGCTCTGGC-GGTCGTTGTTTGC
CAACGT-AAACG-TGTACTGTTTGACTTGCATGTGTGTGTGATGCTCC-TACTTGTGCGA
TGCCCA-CACACGTGTTCGACAAACCGTTGGCAAAGCTACAAA--CTACTG----TAGCA
GACAGCATGCGGACCAGTCGTTCGCATG-CTTAGTCTTCAGCGATACTGCCGCTCACATT
GAATGCAAGACATTACTTTT
>Vir.sp._US.081.12
GGGTTTTCTGAACGTTCACTTTTCTAACGCAAATTGCAGCTGTGATATTAGTCGCAGCTA
CGCCCGGTTGAGGGTCAGTTAATCTATAAATCGCTTGCT--CGCTGTGAATGCAAGTGCA
TTGGCTGTTCGCACTA---GCTTCGGTTCGG----TGTGTCAGCTTAAATTGCCAAGCTC
TAAACA-AAGC--TTCGGTCTTTCTTGTTATGT--GTTGCTCTGGC-GGTCGTTGTTTGC
CAACGT-AAACG-TGTACTGTTTGACTTGCATGTGTGTGTGATGCTCC-TACTTGTGCGA
TGCCCA-CACACGTGTTCGACAAACCGTTGGCAAAGCTACAAA--CTACTG----TAGCA
GACAGCATGCGGACCAGTCGTTCGCATG-CTTAGTCTTCAGCGATACTGCCGCTCACATT
GAATGCAAGACATTACTTTT
>Vir.sp._US.081.13
GGGTTTTCTGAACGTTCACTTTTCTAACGCAAATTGCAGCTGTGATATTAGTCGCAGCTA
CGCCCGGTTGAGGGTCAGTTAATCTATAAATCGCTTGCT--CGCTGTGAATGCAAGTGCA
TTGGCTGTTCGCACTA---GCTTCGGTTCGG----TGTGTCAGCTTAAATTGCCAAGCTC
TAAACA-AAGC--TTCGGTCTTTCTTGTTATGT--GTTGCTCTGGC-GGTCGTTGTTTGC
CAACGT-AAACG-TGTACTGTTTGACTTGCATGTGTGTGTGATGCTCC-TACTTGTGCGA
TGCCCA-CACACGTGTTCGACAAACCGTTGGCAAAGCTACAAA--CTACTG----TAGCA
GACAGCATGCGGACCAGTCGTTCGCATG-CTTAGTCTTCAGCGATACTGCCGCTCACATT
GAATGCAAGACATTACTTTT
>Vir.sp._US.081.14
GGGTTTTCTGAACGTTCACTTTTCTAACGCAAATTGCAGCTGTGATATTAGTCGCAGCTA
CGCCCGGTTGAGGGTCAGTTAATCTATAAATCGCTTGCT--CGCTGTGAATGCAAGTGCA
TTGGCTGTTCGCACTA---GCTTCGGTTCGG----TGTGTCAGCTTAAATTGCCAAGCTC
TAAACA-AAGC--TTCGGTCTTTCTTGTTATGT--GTTGCTCTGGC-GGTCGTTGTTTGC
CAACGT-AAACG-TGTACTGTTTGACTTGCATGTGTGTGTGATGCTCC-TACTTGTGCGA
TGCCCA-CACACGTGTTCGACAAACCGTTGGCAAAGCTACAAA--CTACTG----TAGCA
GACAGCATGCGGACCAGTCGTTCGCATG-CTTAGTCTTCAGCGATACTGCCGCTCACATT
GAATGCAAGACATTACTTTT
>Vir.sp._US.081.15
GGGTTTTCTGAACGTTCACTTTTCTAACGCAAATTGCAGCTGTGATATTAGTCGCAGCTA
CGCCCGGTTGAGGGTCAGTTAATCTATAAATCGCTTGCT--CGCTGTGAATGCAAGTGCA
TTGGCTGTTCGCACTA---GCTTCGGTTCGG----TGTGTCAGCTTAAATTGCCAAGCTC
TAAACA-AAGC--TTCGGTCTTTCTTGTTATGT--GTTGCTCTGGC-GGTCGTTGTTTGC
CAACGT-AAACG-TGTACTGTTTGACTTGCATGTGTGTGTGATGCTCC-TACTTGTGCGA
TGCCCA-CACACGTGTTCGACAAACCGTTGGCAAAGCTACAAA--CTACTG----TAGCA
GACAGCATGCGGACCAGTCGTTCGCATG-CTTAGTCTTCAGCGATACTGCCGCTCACATT
GAATGCAAGACATTACTTTT
>Vir.vii_US.081.18
GGGTTTTCTGAACGTTCACTTTTCTAACGCAAATTGCAGCTGTGATATTAGTCGCAGCTA
CGCCCGGTTGAGGGTCAGTTAATCTATAAATCGCTTGCT--CGCTGTGAATGCAAGTGCA
TTGGCTGTTCGCACTA---GCTTCGGTTCGG----TGTGTCAGCTTAAATTGCCAAGCTC
TAAACA-AAGC--TTCGGTCTTTCTTGTTATGT--GTTGCTCTGGC-GGTCGTTGTTTGC
CAACGT-AAACG-TGTACTGTTTGACTTGCATGTGTGTGTGATGCTCC-TACTTGTGCGA
TGCCCA-CACACGTGTTCGACAAACCGTTGGCAAAGCTACAAA--CTACTG----TAGCA
GACAGCATGCGGACCAGTCGTTCGCATG-CTTAGTCTTCAGCGATACTGCCGCTCACATT
GAATGCAAGACATTACTTTT
>Vir.sp._US.081.21
GGGTTTTCTGAACGTTCACTTTTCTAACGCAAATTGCAGCTGTGATATTAGTCGCAGCTA
CGCCCGGTTGAGGGTCAGTTAATCTATAAATCGCTTGCT--CGCTGTGAATGCAAGTGCA
TTGGCTGTTCGCACTA---GCTTCGGTTCGG----TGTGTCAGCTTAAATTGCCAAGCTC
TAAACA-AAGC--TTCGGTCTTTCTTGTTATGT--GTTGCTCTGGC-GGTCGTTGTTTGC
CAACGT-AAACG-TGTACTGTTTGACTTGC--GTGTGTGTGATGCTCC-TACTTGTGCGA
TGCCCA-CACACGTGTTCGACAAACCGTTGGCAAAGCTACAAA--CTACTG----TAGCA
GACAGCATGCGGACCAGTCGTTCGCATG-CTTAGTCTTCAGCGATACTGCCGCTCACATT
GAATGCAAGACATTACTTTT
>Vir.sp._US.081.22
GGGTTTTCTGAACGTTCACTTTTCTAACGCAAATTGCAGCTGTGATATTAGTCGCAGCTA
CGCCCGGTTGAGGGTCAGTTAATCTATAAATCGCTTGCT--CGCTGTGAATGCAAGTGCA
TTGGCTGTTCGCACTA---GCTTCGGTTCGG----TGTGTCAGCTTAAATTGCCAAGCTC
TAAACA-AAGC--TTCGGTCTTTCTTGTTATGT--GTTGCTCTGGC-GGTCGTTGTTTGC
CAACGT-AAACG-TGTACTGTTTGACTTGCATGTGTGTGTGATGCTCC-TACTTGTGCGA
TGCCCA-CACACGTGTTCGACAAACCGTTGGCAAAGCTACAAA--CTACTG----TAGCA
GACAGCATGCGGACCAGTCGTTCGCATG-CTTAGTCTTCAGCGATACTGCCGCTCACATT
GAATGCAAGACATTACTTTT
>Vir.vii_US.081.26
GGGTTTTCTGAACGTTCACTTTTCTAACGCAAATTGCAGCTGTGATATTAGTCGCAGCTA
CGCCCGGTTGAGGGTCAGTTAATCTATAAATCGCTTGCT--CGCTGTGAATGCAAGTGCA
TTGGCTGTTCGCACTA---GCTTCGGTTCGG----TGTGTCAGCTTAAATTGCCAAGCTC
TAAACA-AAGC--TTCGGTCTTTCTTGTTATGT--GTTGCTCTGGC-GGTCGTTGTTTGC
CAACGT-AAACG-TGTACTGTTTGACTTGCATGTGTGTGTGATGCTCC-TACTTGTGCGA
TGCCCA-CACACGTGTTCGACAAACCGTTGGCAAAGCTACAAA--CTACTG----TAGCA
GACAGCATGCGGACCAGTCGTTCGCATG-CTTAGTCTTCAGCGATACTGCCGCTCACATT
GAATGCAAGACATTACTTTT
>Vir.mir_US.078.06
GGGTTTTCTGAACGTTCACTTTTCTAACGCAAATTGCAGCTGTGATATTAGTCGCAGCTA
CGCCCGGTTGAGGGTCAGTTAATCTATAAATCGCTTGCT--CGCTGTGAATGCAAGTGCA
TTGGCTGTTCGCACTA---GCTTCGGTTCGG----TGTGTCAGCTTAAATTGCCAAGCTC
TAAACA-AAGC--TTCGGTCTTTCTTGTTATGT--GTTGCTCTGGC-GGTCGTTGTTTGC
CAACGT-AAACG-TGTACTGTTTGACTTGC--GTGTGTGTGATGCTCC-TACTTGTGCGA
TGCCCA-CACACGTGTTCGACAAACCGTTGGCAAAGCTACAAA--CTACTG----TAGCA
GACAGCATGCGGACCAGTCGTTCGCATG-CTTAGTCTTCAGCGATACTGCCGCTCACATT
GAATGCAAGACATTACTTTT
>Vir.mir_US.078.24
GGGTTTTCTGAACGTTCACTTTTCTAACGCAAATTGCAGCTGTGATATTAGTCGCAGCTA
CGCCCGGTTGAGGGTCAGTTAATCTATAAATCGCTTGCT--CGCTGTGAATGCAAGTGCA
TTGGCTGTTCGCACTA---GCTTCGGTTCGG----TGTGTCAGCTTAAATTGCCAAGCTC
TAAACA-AAGC--TTCGGTCTTTCTTGTTATGT--GTTGCTCTGGC-GGTCGTTGTTTGC
CAACGT-AAACG-TGTACTGTTTGACTTGC--GTGTGTGTGATGCTCC-TACTTGTGCGA
TGCCCA-CACACGTGTTCGACAAACCGTTGGCAAAGCTACAAA--CTACTG----TAGCA
GACAGCATGCGGACCAGTCGTTCGCATG-CTTAGTCTTCAGCGATACTGCCGCTCACATT
GAATGCAAGACATTACTTTT
>Vir.via_US.078.12
GGGTTTTCTGAACGTTCATTTTTCTAACGCAAATTGCAGCTGTGATTTTAGTCGCAGCTA
CGCCCGGTTGAGGGTCAGTTGATATATAAATCGCTTGTA--TGCTGTGAATGCAAGCGCA
TTGGCTGTTTACGCTA---GCTTCGGTTCGG----CGTATCAGCTTAAATTGCCAAGCTC
GTAGCAAAAGC--TTCGGTCTTTCTTGTTATGT--GCTGCTCTGGC-GGTCGTTGTTTGT
CAACGTTAAACG-TATACTGTTTG--CCGTGCGTGTGTGTGATGCTCC-TACTTGTGCGA
TGCCCA-CACACGTGTTGGACAAACCGTTGACAAAGCTACAAA--CTACTG----TAGCA
GACAGCATGCGGACCAGTCGTTCGCATG-TTTTGTCTTCAGCGATACTGCCGCTCACATT
GAATGCAAGACATCATTTTT
>Vir.via_US.078.30
GGGTTTTCTGAACGTTCATTTTTCTAACGCAAATTGCAGCTGTGATTTTAGTCGCAGCTA
CGCCCGGTTGAGGGTCAGTTGATATATAAATCGCTTGTA--TGCTGTGAATGCAAGCGCA
TTGGCTGTTTACGCTA---GCTTCGGTTCGG----CGTATCAGCTTAAATTGCCAAGCTC
GTAGCAAAAGC--TTCGGTCTTTCTTGTTATGT--GCTGCTCTGGC-GGTCGTTGTTTGT
CAACGTTAAACG-TATACTGTTTG--CCGTGCGTGTGTGTGATGCTCC-TACTTGTGCGA
TGCCCA-CACACGTGTTGGACAAACCGTTGACAAAGCTACAAA--CTACTG----TAGCA
GACAGCATGCGGACCAGTCGTTCGCATG-TTTTGTCTTCAGCGATACTGCCGCTCACATT
GAATGCAAGACATCATTTTT
>Vir.via_US.078.33
GGGTTTTCTGAACGTTCATTTTTCTAACGCAAATTGCAGCTGTGATTTTAGTCGCAGCTA
CGCCCGGTTGAGGGTCAGTTGATATATAAATCGCTTGTA--TGCTGTGAATGCAAGCGCA
TTGGCTGTTTACGCTA---GCTTCGGTTCGG----CGTATCAGCTTAAATTGCCAAGCTC
GTAGCAAAAGC--TTCGGTCTTTCTTGTTATGT--GCTGCTCTGGC-GGTCGTTGTTTGT
CAACGTTAAACG-TATACTGTTTG--CCGTGCGTGTGTGTGATGCTCC-TACTTGTGCGA
TGCCCA-CACACGTGTTGGACAAACCGTTGACAAAGCTACAAA--CTACTG----TAGCA
GACAGCATGCGGACCAGTCGTTCGCATG-TTTTGTCTTCAGCGATACTGCCGCTCACATT
GAATGCAAGACATCATTTTT
>Vir.via_US.078.37
GGGTTTTCTGAACGTTCACTTTTCTAACGCAAATTGCAGCTGTGATTTTAGTCGCAGCTA
CGCCCGGTTGAGGGTCAGTTGATATATAAATCGCTTGTA--TGCTGTGAATGCAAGCGCA
TTGGCTGTTTACGCTA---GCTTCGGTTCGG----CGTATCAGCTTAAATTGCCAAGCTC
TTAA-ACAAGC--TTCGGTCTTTCTTGTTATGT--GCTGCTCTGGC-GGTCGTTGTTTGT
CAACGTTAAACG-TATACTGTTTG--CCGTGCGTATGTGTGATGCTCC-TACTTGTGCGA
TGCCCA-CACACGTGCTGGACAAACCGTTGACAAAGCTACAAAAACTACTG----TAGCA
GACAGCATGCGGACCAGTCGTTCGCATG-TTTCGTCTTCAGCGATACTGCCGCTCACATT
GAATGCAAGACATCATTTTT
>Vir.sp._US.081.11
GGGTTTTCTGAACGTTCATTTTTCTAACGCAAATTGCAGCTGTGATTTTAGTCGCAGCTA
CGCCCGGTTGAGGGTCAGTTGATATATAAATCGCTTGTA--TGCTGTGAATGCAAGCGCA
TTGGCTGTTTACGCTA---GCTTCGGTTCGG----CGTATCAGCTTAAATTGCCAAGCTC
GTAGCAAAAGC--TTCGGTCTTTCTTGTTATGT--GCTGCTCTGGC-GGTCGTTGTTTGT
CAACGTTAAACG-TATACTGTTTG--CCGTGCGTGTGTGTGATGCTCC-TACTTGTGCGA
TGCCCA-CACACGTGTTGGACAAACCGTTGACAAAGCTACAAA--CTACTG----TAGCA
GACAGCATGCGGACCAGTCGTTCGCATG-TTTTGTCTTCAGCGATACTGCCGCTCACATT
GAATGCAAGACATCATTTTT
>Vir.via_US.081.16
GGGTTTTCTGAACGTTCACTTTTCTAACGCAAATTGCAGCTGTGATTTTAGTCGCAGCTA
CGCCCGGTTGAGGGTCAGTTGATATATAAATCGCTTGTA--TGCTGTGAATGCAAGCGCA
TTGGCTGTTTACGCTA---GCTTCGGTTCGG----CGTATCAGCTTAAATTGCCAAGCTC
GTAGCAAAAGC--TTCGGTCTTTCTTGTTATGT--GCTGCTCTGGC-GGTCGTTGTTTGT
CAACGTTAAACG-TATACTGTTTG--CCGTGCGTGTGTGTGATGCTCC-TACTTGTGCGA
TGCCCA-CACACGTGTTGGACAAACCGTTGACAAAGCTACAAA--CTACTG----TAGCA
GACAGCATGCGGACCAGTCGTTCGCATG-TTTTGTCTTCAGCGATACTGCCGCTCACATT
GAATGCAAGACATCATTTTT
>Vir.via_US.081.17
GGGTTTTCTGAACGTTCATTTTTCTAACGCAAATTGCAGCTGTGATTTTAGTCGCAGCTA
CGCCCGGTTGAGGGTCAGTTGATATATAAATCGCTTGTA--TGCTGTGAATGCAAGCGCA
TTGGCTGTTTACGCTA---GCTTCGGTTCGG----CGTATCAGCTTAAATTGCCAAGCTC
GTAGCAAAAGC--TTCGGTCTTTCTTGTTATGT--GCTGCTCTGGC-GGTCGTTGTTTGT
CAACGTTAAACG-TATACTGTTTG--CCGTGCGTGTGTGTGATGCTCC-TACTTGTGCGA
TGCCCA-CACACGTGTTGGACAAACCGTTGACAAAGCTACAAA--CTACTG----TAGCA
GACAGCATGCGGACCAGTCGTTCGCATG-TTTTGTCTTCAGCGATACTGCCGCTCACATT
GAATGCAAGACATCATTTTT
>Vir.sp._US.081.19
GGGTTTTCTGAACGTTCATTTTTCTAACGCAAATTGCAGCTGTGATTTTAGTCGCAGCTA
CGCCCGGTTGAGGGTCAGTTGATATATAAATCGCTTGTA--TGCTGTGAATGCAAGCGCA
TTGGCTGTTTACGCTA---GCTTCGGTTCGG----CGTATCAGCTTAAATTGCCAAGCTC
GTAGCAAAAGC--TTCGGTCTTTCTTGTTATGT--GCTGCTCTGGC-GGTCGTTGTTTGT
CAACGTTAAACG-TATACTGTTTG--CCGTGCGTGTGTGTGATGCTCC-TACTTGTGCGA
TGCCCA-CACACGTGTTGGACAAACCGTTGACAAAGCTACAAA--CTACTG----TAGCA
GACAGCATGCGGACCAGTCGTTCGCATG-TTTTGTCTTCAGCGATACTGCCGCTCACATT
GAATGCAAGACATCATTTTT
>Vir.per_PT.042.03
GGGTTTTCTGAACGTTCACTTTTCTAACGCAAATTGCAGCTGTGATTTTAGTCGCAGCTA
CGCCCGGTTGAGGGTCAGTTGATATATAAATCGCTTGTA--TGCTGTAAATGCAAGCGCA
TTGGCTGTTTACACTA---GCTTCGGTTTGG----TGTATCAGCTTAAATTGCCAAGCTC
GTAACA-AAGC--TTTGGTCTTCCTTGTTATGT--GCTGCTCTGGC-GGTCGTTGTTTGT
CAACGTTAAACG-TGGACTGTTTG--CCGAACGTGTGTGTGATGCTCC-TACTTGTGCGA
TGCCCA-CACACGTGTTGGACGAACCGTTGACAAAGCTGCAAA--CTACTG----TAGCA
GACAGCATGCGGACCAGTCGTTCGCATG-TCTCGTCTTCAGCGATACTGCCGCTCACATT
GAAAGCAAGACATCATTTTT
>Vir.per_PT.042.04
GGGTTTTCTGAACGTTCACTTTTCTAACGCAAATTGCAGCTGTGATTTTAGTCGCAGCTA
CGCCCGGTTGAGGGTCAGTTGATATATAAATCGCTTGTA--CGCTGTAAATGCAAGCGCA
TTGGCTGTTTACACTA---GCTTCGGCTTGG----TGTATCAGCTTAAATTGCCAAGCTC
CACAACAAAGC--TTTGGTCTTCCTTGTTATGT--GCTGCTCTGGC-GGTCGTTGTTTGT
CAACGTTAAACG-TGTACTGTTTG--CCGAGCGTGTGTGTGATGCTCC-TACTTGTGCGA
TGCCCA-CACACGTGTTGGACGAACCGTTGACAAAGCTGCAAA--CTACTG----TAGCA
GACAGCATGCGGACCAGTCGTTCGCATG-TCTAGTCTTCAGCGATACTGCCGCTCACATT
GAAAACAAGACATCATTTTT
>Vir.per_VN.028.02
GGGTTTTCTGAACGTTCACTTTTCTAACGCAAATTGCAGCTGTGATTTTAGTCGCAGCTA
CGCCCGGTTGAGGGTCAGTTGATATATAAATCGCTTGTA--TGCTGTAAATGCAAGCGCA
TTGGCTGTTTACACTA---GCTTCGGTTTGG----TGTATCAGCTTAAATTGCCAAGCTC
GTAACA-AAGC--TTTGGTCTTCCTTGTTATGT--GCTGCTCTGGC-GGTCGTTGTTTGT
CAACGTTAAACG-TGGACTGTTTG--CCGAACGTGTGTGTGATGCTCC-TACTTGTGCGA
TGCCCA-CACACGTGTTGGACGAACCGTTGACAAAGCTGCAAA--CTACTG----TAGCA
GACAGCATGCGGACCAGTCGTTCGCATG-TCTCGTCTTCAGCGATACTGCCGCTCACATT
GAAAGCAAGACATCATTTTT
>Vir.per_VN.028.03
GGGTTTTCTGAACGTTCACTTTTCTAACGCAAATTGCAGCTGTGATTTTAGTCGCAGCTA
CGCCCGGTTGAGGGTCAGTTGATATATAAATCGCTTGTA--TGCTGTAAATGCAAGCGCA
TTGGCTGTTTACACTA---GCTTCGGTTTGG----TGTATCAGCTTAAATTGCCAAGCTC
GTAACA-AAGC--TTTGGTCTTCCTTGTTATGT--GCTGCTCTGGC-GGTCGTTGTTTGT
CAACGTTAAACG-TGGACTGTTTG--CCGAACGTGTGTGTGATGCTCC-TACTTGTGCGA
TGCCCA-CACACGTGTTGGACGAACCGTTGACAAAGCTGCAAA--CTACTG----TAGCA
GACAGCATGCGGACCAGTCGTTCGCATG-TCTCGTCTTCAGCGATACTGCCGCTCACATT
GAAAGCAAGACATCATTTTT
>Vir.per_VN.028.04
GGGTTTTCTGAACGTTCACTTTTCTAACGCAAATTGCAGCTGTGATTTTAGTCGCAGCTA
CGCCCGGTTGAGGGTCAGTTGATATATAAATCGCTTGTA--TGCTGTAAATGCAAGCGCA
TTGGCTGTTTACACTA---GCTTCGGTTTGG----TGTATCAGCTTAAATTGCCAAGCTC
GTAACA-AAGC--TTTGGTCTTCCTTGTTATGT--GCTGCTCTGGC-GGTCGTTGTTTGT
CAACGTTAAACG-TGGACTGTTTG--CCGAACGTGTGTGTGATGCTCC-TACTTGTGCGA
TGCCCA-CACACGTGTTGGACGAACCGTTGACAAAGCTGCAAA--CTACTG----TAGCA
GACAGCATGCGGACCAGTCGTTCGCATG-TCTCGTCTTCAGCGATACTGCCGCTCACATT
GAAAGCAAGACATCATTTTT
>Vir.vii_VN.028.01
GGGTTTTCTGAACGTTCACTTTTCTAACGCAAATTGCAGCTGTGATTTTAGTCGCAGCTA
CGCCCGGTTGAGGGTCAGTTAATCTATAAATCGCTTGCT--CGCTGTGAATGCAAGTGCA
TTGGCTGTTCGCACTA---GCTTCGGTTCGG----TGTGTCAGCTTAAATTGCCAAGCTC
TTAACA-AAGC--TTCGGTCTTTCTTGTTATGT--GTTGCTCTGGC-GGTCGTTGTTTGC
CAACGT-AAACG-TGTACTGTTTGAATTGCATGTGTGTGTGATGCTCC-TACTTGTGCGA
TGCCCA-CACACGTGTTCGACAAACCGTTGGCAAAGCTACAAA--CTACTG----TAGCA
GACAGCATGCGGACCAGTCGTTCGCATG-CTTAGTCTTCAGCGATACTGCCGCTCACATT
GAATGCAAGACATTACTTTT
>Vir.vii_VN.028.02
GGGTTTTCTGAACGTTCACTTTTCTAACGCAAATTGCAGCTGTGATTTTAGTCGCAGCTA
CGCCCGGTTGAGGGTCAGTTAATCTATAAATCGCTTGCT--CGCTGTGAATGCAAGTGCA
TTGGCTGTTCGCACTA---GCTTCGGTTCGG----TGTGTCAGCTTAAATTGCCAAGCTC
TTAACA-AAGC--TTCGGTCTTTCTTGTTATGT--GTTGCTCTGGC-GGTCGTTGTTTGC
CAACGT-AAACG-TGTACTGTTTGAATTGCATGTGTGTGTGATGCTCC-TACTTGTGCGA
TGCCCA-CACACGTGTTCGACAAACCGTTGGCAAAGCTACAAA--CTACTG----TAGCA
GACAGCATGCGGACCAGTCGTTCGCATG-CTTAGTCTTCAGCGATACTGCCGCTCACATT
GAATGCAAGACATTACTTTT
>Ech.suc_MG.005.01
GGGTTTTCTGAACGTTAATTCTTCTAACGCAAATTGCAGCTGTGATTTTAGTCGCAGCTA
CGCCCGGTTGAGGGTCAGTTGATCATAAACTCGCTTGTAACTGTTGTAACTACAAGCGCA
TTGGCTGTTCACATTGACTGCTTCAATGCGGCTGATGTGTTAGCTCAAATTGCCAAGCTG
CCAACA-AAGCAGTTTCGGATTTCTTGTTATGTATGCTGCTCTAGCAGGTCGTTGTTTGT
CAGTACTATGCACTGCTTCAAGATTATTGTGCGTGCTGACAAAGCTGCGTATGTGTGCGG
CAGACAGCATGCGGACCAGTCGTTCGCATGACTCGTCTCTAACGGCATTTGCTTCTCATA
CACATATAACAAACCAATCATTTTTGTGACCTCAACTCGGACGAGACTACCCGCTGAATT
TAA-GCATATCAATAAGCGG
