# Supplementary material for: The importance of being integrative: a remarkable case of synonymy in the genus Viridiscus (Heterotardigrada: Echiniscidae)
Source: Zoological Lett. 2021 Nov 20;7:13. doi: 10.1186/s40851-021-00181-z (PMC8605589; doi:10.1186/s40851-021-00181-z)
Supplement: Supplementary file 4 — Additional file 4: SM.4 COI nucleotide alignment. [file 40851_2021_181_MOESM4_ESM.fas]

>Vir.vii_US.078.01
ACACTTTATTTTATTTTTGGTCTGTGGTCGGCTTCTGTCGGTTCAAGTTTAAGTTTTATC
ATTCGTACGGAGCTGTCTCAGCCCGGTATTTGATTAGGTGATGAGCATTTATATAATGTT
TTGGTAACTTCTCATGCCCTTGTTATGATTTTTTTTATAGTAATACCTATTTTAATTGGT
GGTTTTGGTAATTGATTGGTTCCTATTATAATTGGGGCTCCTGATATATCATTTCCACGG
ATGAATAATTTAAGTTTTTGACTTTTACCTCCCTCTTTAATCTTGTTGTTAATTTCTTCA
AATGTTAGCTCAGGTATAGGTTCTGGTTGAACTATATATCCTCCTTTGTCTGAATACATT
GGACATTCTAATTTTACTGTAGATGCGGCTATTTTTTCTTTACACATTGCGGGGGCTTCA
TCTATTCTTGGAGCTGTTAATTTTATTACCACTATTATAAACATACGGATTTACTCTCAA
AATTTAGAGCAATCTCCTTTGTTTGTTTGGTCTGTTTTAATTACCGCTATTCTTTTACTA
TTATCTTTACCTGTGTTAGCAGGATCTATTACTATACTTTTGTTAGATCGTAATTTTAAT
AGCTCTTTTTT
>Vir.vii_US.078.02
ACACTTTATTTTATTTTTGGTCTGTGGTCGGCTTCTGTCGGTTCAAGTTTAAGTTTTATC
ATTCGTACGGAGCTGTCTCAGCCCGGTATTTGATTAGGTGATGAGCATTTATATAATGTT
TTGGTAACTTCTCATGCCCTTGTTATGATTTTTTTTATAGTAATACCTATTTTAATTGGT
GGTTTTGGTAATTGATTGGTTCCTATTATAATTGGGGCTCCTGATATATCATTTCCACGG
ATGAATAATTTAAGTTTTTGACTTTTACCTCCCTCTTTAATCTTGTTGTTAATTTCTTCA
AATGTTAGCTCAGGTATAGGTTCTGGTTGAACTATATATCCTCCTTTGTCTGAATACATT
GGACATTCTAATTTTACTGTAGATGCGGCTATTTTTTCTTTACACATTGCGGGGGCTTCA
TCTATTCTTGGAGCTGTTAATTTTATTACCACTATTATAAACATACGGATTTACTCTCAA
AATTTAGAGCAATCTCCTTTGTTTGTTTGGTCTGTTTTAATTACCGCTATTCTTTTACTA
TTATCTTTACCTGTGTTAGCAGGATCTATTACTATACTTTTGTTAGATCGTAATTTTAAT
AGCTCTTTTTT
>Vir.sp._US.078.13
ACACTTTATTTTATTTTTGGTCTGTGGTCGGCTTCTGTCGGTTCAAGTTTAAGTTTTATC
ATTCGTACGGAGCTGTCTCAGCCCGGTATTTGATTAGGTGATGAGCATTTATATAATGTT
TTGGTAACTTCTCATGCCCTTGTTATGATTTTTTTTATAGTAATACCTATTTTAATTGGT
GGTTTTGGTAACTGATTGGTTCCTATTATAATTGGGGCTCCTGATATATCATTTCCACGG
ATGAATAATTTAAGTTTTTGACTTTTACCTCCCTCTTTAATCTTGTTGTTAATTTCTTCA
AATGTTAGCTCAGGTATAGGTTCTGGTTGAACTATATATCCTCCTTTGTCTGAATACATT
GGACATTCTAATTTTACTGTAGATGCGGCTATTTTTTCTTTACACATTGCGGGGGCTTCA
TCTATTCTTGGAGCTGTTAATTTTATTACCACTATTATAAATATACGGATTTACTCTCAA
AATTTAGAGCAATCTCCTTTGTTTGTTTGGTCTGTTTTAATTACCGCTATTCTTTTACTA
TTATCTTTACCTGTGTTAGCAGGATCTATTACTATACTTTTGTTAGATCGTAATTTTAAT
AGCTCTTTTTT
>Vir.sp._US.078.20
ACACTTTATTTTATTTTTGGTCTGTGGTCGGCTTCTGTCGGTTCAAGTTTAAGTTTTATC
ATTCGTACGGAGCTGTCTCAGCCCGGTATTTGATTAGGTGATGAGCATTTATATAATGTT
TTGGTAACTTCTCATGCCCTTGTTATGATTTTTTTTATAGTAATACCTATTTTAATTGGT
GGTTTTGGTAACTGATTGGTTCCTATTATAATTGGGGCTCCTGATATATCATTTCCACGG
ATGAATAATTTAAGTTTTTGACTTTTACCTCCCTCTTTAATCTTGTTGTTAATTTCTTCA
AATGTTAGCTCAGGTATAGGTTCTGGTTGAACTATATATCCTCCTTTGTCTGAATACATT
GGACATTATAATTTTACTGTAGATGCGGCTATTTTTTCTTTACACATTGCGGGGGCTTCA
TCTATTCTTGGAGCTGTTAATTTTATTACCACTATTATAAATATACGGATTTACTCTCAA
AATTTAGAGCAATCTCCTTTGTTTGTTTGGTCTGTTTTAATTACCGCTATTCTTTTACTA
TTATCTTTACCTGTGTTAGCAGGATCTATTACTATACTTTTGTTAGATCGTAATTTTAAT
AGCTCTTTTTT
>Vir.sp._US.081.05
ACACTTTATTTTATTTTTGGTCTGTGGTCGGCTTCTGTCGGTTCAAGTTTAAGTTTTATC
ATTCGTACGGAGCTGTCTCAGCCCGGTATTTGATTAGGTGATGAGCATTTATATAATGTT
TTGGTAACTTCTCATGCCCTTGTTATGATTTTTTTTATAGTAATACCTATTTTAATTGGT
GGTTTTGGTAATTGATTGGTTCCTATTATAATTGGGGCTCCTGATATATCATTTCCACGG
ATGAATAATTTAAGTTTTTGACTTTTACCTCCCTCTTTAATCTTGTTGTTAATTTCTTCA
AATGTTAGCTCAGGTATAGGTTCTGGTTGAACTATATATCCTCCTTTGTCTGAATACATT
GGACATTCTAATTTTACTGTAGATGCGGCTATTTTTTCTTTACACATTGCGGGGGCTTCA
TCTATTCTTGGAGCTGTTAATTTTATTACCACTATTATAAACATACGGATTTACTCTCAA
AATTTAGAGCAATCTCCTTTGTTTGTTTGGTCTGTTTTAATTACCGCTATTCTTTTACTA
TTATCTTTACCTGTGTTAGCAGGATCTATTACTATACTTTTGTTAGATCGTAATTTTAAT
AGCTCTTTTTT
>Vir.vii_US.081.07
ACACTTTATTTTATTTTTGGTCTGTGGTCGGCTTCTGTCGGTTCAAGTTTAAGTTTTATC
ATTCGTACGGAGCTGTCTCAGCCCGGTATTTGATTAGGTGATGAGCATTTATATAATGTT
TTGGTAACTTCTCATGCCCTTGTTATGATTTTTTTTATAGTAATACCTATTTTAATTGGT
GGTTTTGGTAATTGATTGGTTCCTATTATAATTGGGGCTCCTGATATATCATTTCCACGG
ATGAATAATTTAAGTTTTTGACTTTTACCTCCCTCTTTAATCTTGTTGTTAATTTCTTCA
AATGTTAGCTCAGGTATAGGTTCTGGTTGAACTATATATCCTCCTTTGTCTGAATACATT
GGACATTCTAATTTTACTGTAGATGCGGCTATTTTTTCTTTACACATTGCGGGGGCTTCA
TCTATTCTTGGAGCTGTTAATTTTATTACCACTATTATAAACATACGGATTTACTCTCAA
AATTTAGAGCAATCTCCTTTGTTTGTTTGGTCTGTTTTAATTACCGCTATTCTTTTACTA
TTATCTTTACCTGTGTTAGCAGGATCTATTACTATACTTTTGTTAGATCGTAATTTTAAT
AGCTCTTTTTT
>Vir.sp._US.081.08
ACACTTTATTTTATTTTTGGTCTGTGGTCGGCTTCTGTCGGTTCAAGTTTAAGTTTTATC
ATTCGTACGGAGCTGTCTCAGCCCGGTATTTGATTAGGTGATGAGCATTTATATAATGTT
TTGGTAACTTCTCATGCCCTTGTTATGATTTTTTTTATAGTAATACCTATTTTAATTGGT
GGTTTTGGTAATTGATTGGTTCCTATTATAATTGGGGCTCCTGATATATCATTTCCACGG
ATGAATAATTTAAGTTTTTGACTTTTACCTCCCTCTTTAATCTTGTTGTTAATTTCTTCA
AATGTTAGCTCAGGTATAGGTTCTGGTTGAACTATATATCCTCCTTTGTCTGAATACATT
GGACATTCTAATTTTACTGTAGATGCGGCTATTTTTTCTTTACACATTGCGGGGGCTTCA
TCTATTCTTGGAGCTGTTAATTTTATTACCACTATTATAAACATACGGATTTACTCTCAA
AATTTAGAGCAATCTCCTTTGTTTGTTTGGTCTGTTTTAATTACCGCTATTCTTTTACTA
TTATCTTTACCTGTGTTAGCAGGATCTATTACTATACTTTTGTTAGATCGTAATTTTAAT
AGCTCTTTTTT
>Vir.sp._US.081.09
ACACTTTATTTTATTTTTGGTCTGTGGTCGGCTTCTGTCGGTTCAAGTTTAAGTTTTATC
ATTCGTACGGAGCTGTCTCAGCCCGGTATTTGATTAGGTGATGAGCATTTATATAATGTT
TTGGTAACTTCTCATGCCCTTGTTATGATTTTTTTTATAGTAATACCTATTTTAATTGGT
GGTTTTGGTAATTGATTGGTTCCTATTATAATTGGGGCTCCTGATATATCATTTCCACGG
ATGAATAATTTAAGTTTTTGACTTTTACCTCCCTCTTTAATCTTGTTGTTAATTTCTTCA
AATGTTAGCTCAGGTATAGGTTCTGGTTGAACTATATATCCTCCTTTGTCTGAATACATT
GGACATTCTAATTTTACTGTAGATGCGGCTATTTTTTCTTTACACATTGCGGGGGCTTCA
TCTATTCTTGGAGCTGTTAATTTTATTACCACTATTATAAACATACGGATTTACTCTCAA
AATTTAGAGCAATCTCCTTTGTTTGTTTGGTCTGTTTTAATTACCGCTATTCTTTTACTA
TTATCTTTACCTGTGTTAGCAGGATCTATTACTATACTTTTGTTAGATCGTAATTTTAAT
AGCTCTTTTTT
>Vir.sp._US.081.10
ACACTTTATTTTATTTTTGGTCTGTGGTCGGCTTCTGTCGGTTCAAGTTTAAGTTTTATC
ATTCGTACGGAGCTGTCTCAGCCCGGTATTTGATTAGGTGATGAGCATTTATATAATGTT
TTGGTAACTTCTCATGCCCTTGTTATGATTTTTTTTATAGTAATACCTATTTTAATTGGT
GGTTTTGGTAATTGATTGGTTCCTATTATAATTGGGGCTCCTGATATATCATTTCCACGG
ATGAATAATTTAAGTTTTTGACTTTTACCTCCCTCTTTAATCTTGTTGTTAATTTCTTCA
AATGTTAGCTCAGGTATAGGTTCTGGTTGAACTATATATCCTCCTTTGTCTGAATACATT
GGACATTCTAATTTTACTGTAGATGCGGCTATTTTTTCTTTACACATTGCGGGGGCTTCA
TCTATTCTTGGAGCTGTTAATTTTATTACCACTATTATAAACATACGGATTTACTCTCAA
AATTTAGAGCAATCTCCTTTGTTTGTTTGGTCTGTTTTAATTACCGCTATTCTTTTACTA
TTATCTTTACCTGTGTTAGCAGGATCTATTACTATACTTTTGTTAGATCGTAATTTTAAT
AGCTCTTTTTT
>Vir.sp._US.081.12
ACACTTTATTTTATTTTTGGTCTGTGGTCGGCTTCTGTCGGTTCAAGTTTAAGTTTTATC
ATTCGTACGGAGCTGTCTCAGCCCGGTATTTGATTAGGTGATGAGCATTTATATAATGTT
TTGGTAACTTCTCATGCCCTTGTTATGATTTTTTTTATAGTAATACCTATTTTAATTGGT
GGTTTTGGTAATTGATTGGTTCCTATTATAATTGGGGCTCCTGATATATCATTTCCACGG
ATGAATAATTTAAGTTTTTGACTTTTACCTCCCTCTTTAATCTTGTTGTTAATTTCTTCA
AATGTTAGCTCAGGTATAGGTTCTGGTTGAACTATATATCCTCCTTTGTCTGAATACATT
GGACATTCTAATTTTACTGTAGATGCGGCTATTTTTTCTTTACACATTGCGGGGGCTTCA
TCTATTCTTGGAGCTGTTAATTTTATTACCACTATTATAAACATACGGATTTACTCTCAA
AATTTAGAGCAATCTCCTTTGTTTGTTTGGTCTGTTTTAATTACCGCTATTCTTTTACTA
TTATCTTTACCTGTGTTAGCAGGATCTATTACTATACTTTTGTTAGATCGTAATTTTAAT
AGCTCTTTTTT
>Vir.sp._US.081.13
ACACTTTATTTTATTTTTGGTCTGTGGTCGGCTTCTGTCGGTTCAAGTTTAAGTTTTATC
ATTCGTACGGAGCTGTCTCAGCCCGGTATTTGATTAGGTGATGAGCATTTATATAATGTT
TTGGTAACTTCTCATGCCCTTGTTATGATTTTTTTTATAGTAATACCTATTTTAATTGGT
GGTTTTGGTAATTGATTGGTTCCTATTATAATTGGGGCTCCTGATATATCATTTCCACGG
ATGAATAATTTAAGTTTTTGACTTTTACCTCCCTCTTTAATCTTGTTGTTAATTTCTTCA
AATGTTAGCTCAGGTATAGGTTCTGGTTGAACTATATATCCTCCTTTGTCTGAATACATT
GGACATTCTAATTTTACTGTAGATGCGGCTATTTTTTCTTTACACATTGCGGGGGCTTCA
TCTATTCTTGGAGCTGTTAATTTTATTACCACTATTATAAACATACGGATTTACTCTCAA
AATTTAGAGCAATCTCCTTTGTTTGTTTGGTCTGTTTTAATTACCGCTATTCTTTTACTA
TTATCTTTACCTGTGTTAGCAGGATCTATTACTATACTTTTGTTAGATCGTAATTTTAAT
AGCTCTTTTTT
>Vir.sp._US.081.14
ACACTTTATTTTATTTTTGGTCTGTGGTCGGCTTCTGTCGGTTCAAGTTTAAGTTTTATC
ATTCGTACGGAGCTGTCTCAGCCCGGTATTTGATTAGGTGATGAGCATTTATATAATGTT
TTGGTAACTTCTCATGCCCTTGTTATGATTTTTTTTATAGTAATACCTATTTTAATTGGT
GGTTTTGGTAATTGATTGGTTCCTATTATAATTGGGGCTCCTGATATATCATTTCCACGG
ATGAATAATTTAAGTTTTTGACTTTTACCTCCCTCTTTAATCTTGTTGTTAATTTCTTCA
AATGTTAGCTCAGGTATAGGTTCTGGTTGAACTATATATCCTCCTTTGTCTGAATACATT
GGACATTCTAATTTTACTGTAGATGCGGCTATTTTTTCTTTACACATTGCGGGGGCTTCA
TCTATTCTTGGAGCTGTTAATTTTATTACCACTATTATAAACATACGGATTTACTCTCAA
AATTTAGAGCAATCTCCTTTGTTTGTTTGGTCTGTTTTAATTACCGCTATTCTTTTACTA
TTATCTTTACCTGTGTTAGCAGGATCTATTACTATACTTTTGTTAGATCGTAATTTTAAT
AGCTCTTTTTT
>Vir.sp._US.081.15
ACACTTTATTTTATTTTTGGTCTGTGGTCGGCTTCTGTCGGTTCAAGTTTAAGTTTTATC
ATTCGTACGGAGCTGTCTCAGCCCGGTATTTGATTAGGTGATGAGCATTTATATAATGTT
TTGGTAACTTCTCATGCCCTTGTTATGATTTTTTTTATAGTAATACCTATTTTAATTGGT
GGTTTTGGTAATTGATTGGTTCCTATTATAATTGGGGCTCCTGATATATCATTTCCACGG
ATGAATAATTTAAGTTTTTGACTTTTACCTCCCTCTTTAATCTTGTTGTTAATTTCTTCA
AATGTTAGCTCAGGTATAGGTTCTGGTTGAACTATATATCCTCCTTTGTCTGAATACATT
GGACATTCTAATTTTACTGTAGATGCGGCTATTTTTTCTTTACACATTGCGGGGGCTTCA
TCTATTCTTGGAGCTGTTAATTTTATTACCACTATTATAAACATACGGATTTACTCTCAA
AATTTAGAGCAATCTCCTTTGTTTGTTTGGTCTGTTTTAATTACCGCTATTCTTTTACTA
TTATCTTTACCTGTGTTAGCAGGATCTATTACTATACTTTTGTTAGATCGTAATTTTAAT
AGCTCTTTTTT
>Vir.sp._US.081.21
ACACTTTATTTTATTTTTGGTCTGTGGTCGGCTTCTGTCGGTTCAAGTTTAAGTTTTATC
ATTCGTACGGAGCTGTCTCAGCCCGGTATTTGATTAGGTGATGAGCATTTATATAATGTT
TTGGTAACTTCTCATGCCCTTGTTATGATTTTTTTTATAGTAATACCTATTTTAATTGGT
GGTTTTGGTAACTGATTGGTTCCTATTATAATTGGGGCTCCTGATATATCATTTCCACGG
ATGAATAATTTAAGTTTTTGACTTTTACCTCCCTCTTTAATCTTGTTGTTAATTTCTTCA
AATGTTAGCTCAGGTATAGGTTCTGGTTGAACTATATATCCTCCTTTGTCTGAATACATT
GGACATTCTAATTTTACTGTAGATGCGGCTATTTTTTCTTTACACATTGCGGGGGCTTCA
TCTATTCTTGGAGCTGTTAATTTTATTACCACTATTATAAATATACGGATTTACTCTCAA
AATTTAGAGCAATCTCCTTTGTTTGTTTGGTCTGTTTTAATTACCGCTATTCTTTTACTA
TTATCTTTACCTGTTTTAGCAGGATCTATTACTATACTTTTGTTAGATCGTAATTTTAAT
AGCTCTTTTTT
>Vir.sp._US.081.22
ACACTTTATTTTATTTTTGGTCTGTGGTCGGCTTCTGTCGGTTCAAGTTTAAGTTTTATC
ATTCGTACGGAGCTGTCTCAGCCCGGTATTTGATTAGGTGATGAGCATTTATATAATGTT
TTGGTAACTTCTCATGCCCTTGTTATGATTTTTTTTATAGTAATACCTATTTTAATTGGT
GGTTTTGGTAATTGATTGGTTCCTATTATAATTGGGGCTCCTGATATATCATTTCCACGG
ATGAATAATTTAAGTTTTTGACTTTTACCTCCCTCTTTAATTTTGTTGTTAATTTCTTCA
AATGTTAGCTCAGGTATAGGTTCTGGTTGAACTATATATCCTCCTTTGTCTGAATACATT
GGACATTCTAATTTTACTGTAGATGCGGCTATTTTTTCTTTACACATTGCGGGGGCTTCA
TCTATTCTTGGAGCTGTTAATTTTATTACCACTATTATAAACATACGGATTTACTCTCAA
AATTTAGAGCAATCTCCTTTGTTTGTTTGATCTGTTTTAATTACCGCTATTCTTTTACTA
TTATCTTTACCTGTTTTAGCAGGATCTATTACTATACTTTTGTTAGATCGTAATTTTAAT
AGCTCTTTTTT
>Vir.vii_US.081.26
ACACTTTATTTTATTTTTGGTCTGTGGTCGGCTTCTGTCGGTTCAAGTTTAAGTTTTATC
ATTCGTACGGAGCTGTCTCAGCCCGGTATTTGATTAGGTGATGAGCATTTATATAATGTT
TTGGTAACTTCTCATGCCCTTGTTATGATTTTTTTTATAGTAATACCTATTTTAATTGGT
GGTTTTGGTAATTGATTGGTTCCTATTATAATTGGGGCTCCTGATATATCATTTCCACGG
ATGAATAATTTAAGTTTTTGACTTTTACCTCCCTCTTTAATCTTGTTGTTAATTTCTTCA
AATGTTAGCTCAGGTATAGGTTCTGGTTGAACTATATATCCTCCTTTGTCTGAATACATT
GGACATTCTAATTTTACTGTAGATGCGGCTATTTTTTCTTTACACATTGCGGGGGCTTCA
TCTATTCTTGGAGCTGTTAATTTTATTACCACTATTATAAACATACGGATTTACTCTCAA
AATTTAGAGCAATCTCCTTTGTTTGTTTGGTCTGTTTTAATTACCGCTATTCTTTTACTA
TTATCTTTACCTGTGTTAGCAGGATCTATTACTATACTTTTGTTAGATCGTAATTTTAAT
AGCTCTTTTTT
>Vir.sp._US.078.05
ACACTTTATTTTATTTTTGGTCTGTGGTCGGCTTCTGTCGGTTCAAGTTTAAGTTTTATC
ATTCGTACGGAGCTGTCTCAGCCCGGTATTTGATTAGGTGATGAGCATTTATATAATGTT
TTGGTAACTTCTCATGCCCTTGTTATGATTTTTTTTATAGTAATACCTATTTTAATTGGT
GGTTTTGGTAATTGATTGGTTCCTATTATAATTGGGGCTCCTGATATATCATTTCCACGG
ATGAATAATTTAAGTTTTTGACTTTTACCTCCCTCTTTAATCTTGTTGTTAATTTCTTCA
AATGTTAGCTCAGGTATAGGTTCTGGTTGAACTATATATCCTCCTTTGTCTGAATACATT
GGACATTCTAATTTTACTGTAGATGCGGCTATTTTTTCTTTACACATTGCGGGGGCTTCA
TCTATTCTTGGAGCTGTTAATTTTATTACCACTATTATAAACATACGGATTTACTCTCAA
AATTTAGAGCAATCTCCTTTGTTTGTTTGGTCTGTTTTAATTACCGCTATTCTTTTACTA
TTATCTTTACCTGTGTTAGCAGGATCTATTACTATACTTTTGTTAGATCGTAATTTTAAT
AGCTCTTTTTT
>Vir.mir_US.078.06
ACACTTTATTTTATTTTTGGTCTGTGGTCGGCTTCTGTCGGTTCAAGTTTAAGTTTTATC
ATTCGTACGGAGCTGTCTCAGCCCGGTATTTGATTAGGTGATGAGCATTTATATAATGTT
TTGGTAACTTCTCATGCCCTTGTTATGATTTTTTTTATAGTAATACCTATTTTAATTGGT
GGTTTTGGTAACTGATTGGTTCCTATTATAATTGGGGCTCCTGATATATCATTTCCACGG
ATGAATAATTTAAGTTTTTGACTTTTACCTCCCTCTTTAATCTTGTTGTTAATTTCTTCA
AATGTTAGCTCAGGTATAGGTTCTGGTTGAACTATATATCCTCCTTTGTCTGAATACATT
GGACATTCTAATTTTACTGTAGATGCGGCTATTTTTTCTTTACACATTGCGGGGGCTTCA
TCTATTCTTGGAGCTGTTAATTTTATTACCACTATTATAAATATACGGATTTACTCTCAA
AATTTAGAGCAATCTCCTTTGTTTGTTTGGTCTGTTTTAATTACCGCTATTCTTTTACTA
TTATCTTTACCTGTTTTAGCAGGATCTATTACTATACTTTTGTTAGATCGTAATTTTAAT
AGCTCTTTTTT
>Vir.via_US.078.12
ACTTTATATTTTATTTTTGGTTTGTGGTCAGCTTCTGTTGGTTCTAGTTTAAGTTTTATT
ATTCGTACTGAACTTTCTCAGCCTGGTATTTGATTGGGTGATGAACATTTATATAATGTT
TTAGTAACTTCACATGCTCTTATTATAATTTTTTTTATGGTTATACCTATTTTAATTGGG
GGGTTTGGTAATTGATTAGTTCCTATCATGATCGGAGCTCCTGATATATCTTTTCCTCGT
ATGAATAATTTGAGTTTTTGATTATTACCACCTTCTTTAATTTTTTTATTGGTGTCTTCT
AATGTTAGATCTGGTGTTGGTTCTGGTTGGACTATATATCCTCCTTTATCTGAATATATC
GGTCATTCTAATTTTAGAGTAGATATGGCTATTTTTTCTTTGCATATTGCTGGTGCTTCT
TCTATTCTTGGTGCTATTAATTTTATTACAACTATTATAAATATGCGTATTTATTCTCAA
AATTTGGAACAATTGCCTTTGTTTGTTTGATCAGTTTTAATTACGGCTATTTTGCTTTTA
CTATCTTTACCTGTTTTAGCTGGGGGCATTACTATACTCTTATTGGATCGTAATTTTAAT
AGTTCATTTTT
>Vir.via_US.078.33
ACTTTATATTTTATTTTTGGTTTGTGGTCAGCTTCTGTTGGTTCTAGTTTAAGTTTTATT
ATTCGTACTGAACTTTCTCAGCCTGGTATTTGATTGGGTGATGAACATTTATATAATGTT
TTAGTAACTTCACATGCTCTTATTATAATTTTTTTTATGGTTATACCTATTTTAATTGGG
GGGTTTGGTAATTGATTAGTTCCTATCATGATCGGAGCTCCTGATATATCTTTTCCTCGT
ATGAATAATTTGAGTTTTTGATTATTACCACCTTCTTTAATTTTTTTATTGGTGTCTTCT
AATGTTAGATCTGGTGTTGGTTCTGGTTGGACTATATATCCTCCTTTATCTGAATATATC
GGTCATTCTAATTTTAGAGTAGATATGGCTATTTTTTCTTTGCATATTGCTGGTGCTTCT
TCTATTCTTGGTGCTATTAATTTTATTACAACTATTATAAATATGCGTATTTATTCTCAA
AATTTGGAACAATTGCCTTTGTTTGTTTGATCAGTTTTAATTACGGCTATTTTGCTTTTA
CTATCTTTACCTGTTTTAGCTGGGGGCATTACTATACTCTTATTGGATCGTAATTTTAAT
AGTTCATTTTT
>Vir.via_US.078.37
ACTTTATATTTTATTTTTGGTTTGTGGTCAGCTTCTGTTGGTTCTAGTTTAAGTTTTATT
ATTCGTACTGAACTTTCTCAGCCTGGTATTTGATTGGGTGATGAACATTTATATAATGTT
TTAGTAACTTCACATGCTCTTATTATAATTTTTTTTATGGTTATACCTATTTTAATTGGG
GGGTTTGGTAATTGATTAGTTCCTATCATGATCGGAGCTCCTGATATATCTTTTCCTCGT
ATGAATAATTTGAGTTTTTGATTATTACCACCTTCTTTAATTTTTTTATTGGTGTCTTCT
AATGTTAGATCTGGTGTTGGTTCTGGTTGGACTATATATCCTCCTTTATCTGAATATATC
GGTCATTCTAATTTTAGAGTAGATATGGCTATTTTTTCTTTGCATATTGCTGGTGCTTCT
TCTATTCTTGGTGCTATTAATTTTATTACAACTATTATAAATATGCGTATTTATTCTCAA
AATTTGGAACAATTGCCTTTGTTTGTTTGATCAGTTTTAATTACGGCTATTTTGCTTTTA
CTATCTTTACCTGTTTTAGCTGGGGGCATTACTATACTCTTATTGGATCGTAATTTTAAT
AGTTCATTTTT
>Vir.via_US.081.16
ACTTTATATTTTATTTTTGGTTTGTGGTCAGCTTCTGTTGGTTCTAGTTTAAGTTTTATT
ATTCGTACTGAACTTTCTCAGCCTGGTATTTGATTGGGTGATGAACATTTATATAATGTT
TTAGTAACTTCACATGCTCTTATTATAATTTTTTTTATGGTTATACCTATTTTAATTGGG
GGGTTTGGTAATTGATTAGTTCCTATCATGATCGGAGCTCCTGATATATCTTTTCCTCGT
ATGAATAATTTGAGTTTTTGATTATTACCACCTTCTTTAATTTTTTTATTGGTGTCTTCT
AATGTTAGATCTGGTGTTGGTTCTGGTTGGACTATATATCCTCCTTTATCTGAATATATC
GGTCATTCTAATTTTAGAGTAGATATGGCTATTTTTTCTTTGCATATTGCTGGTGCTTCT
TCTATTCTTGGTGCTATTAATTTTATTACAACTATTATAAATATGCGTATTTATTCTCAA
AATTTGGAACAATTGCCTTTGTTTGTTTGATCAGTTTTAATTACGGCTATTTTGCTTTTA
CTATCTTTACCTGTTTTAGCTGGGGGCATTACTATACTCTTATTGGATCGTAATTTTAAT
AGTTCATTTTT
>Vir.via_US.081.17
ACTTTATATTTTATTTTTGGTTTGTGGTCAGCTTCTGTTGGTTCTAGTTTAAGTTTTATT
ATTCGTACTGAACTTTCTCAGCCTGGTATTTGATTGGGTGATGAACATTTATATAATGTT
TTAGTAACTTCACATGCTCTTATTATAATTTTTTTTATGGTTATACCTATTTTAATTGGG
GGGTTTGGTAATTGATTAGTTCCTATCATGATCGGAGCTCCTGATATATCTTTTCCTCGT
ATGAATAATTTGAGTTTTTGATTATTACCACCTTCTTTAATTTTTTTATTGGTGTCTTCT
AATGTTAGATCTGGTGTTGGTTCTGGTTGGACTATATATCCTCCTTTATCTGAATATATC
GGTCATTCTAATTTTAGAGTAGATATGGCTATTTTTTCTTTGCATATTGCTGGTGCTTCT
TCTATTCTTGGTGCTATTAATTTTATTACAACTATTATAAATATGCGTATTTATTCTCAA
AATTTGGAACAATTGCCTTTGTTTGTTTGATCAGTTTTAATTACGGCTATTTTGCTTTTA
CTATCTTTACCTGTTTTAGCTGGGGGCATTACTATTCTCTTATTGGATCGTAATTTTAAT
AGTTCATTTTT
>Vir.via_US.081.19
ACTTTATATTTTATTTTTGGTTTGTGGTCAGCTTCTGTTGGTTCTAGTTTAAGTTTTATT
ATTCGTACTGAACTCTCTCAGCCCGGTATTTGATTGGGTGATGAACATTTATATAATGTT
TTAGTAACTTCACATGCTCTTATTATAATTTTTTTTATGGTTATACCTATTTTAATTGGG
GGGTTTGGTAATTGATTAGTTCCTATCATGATCGGAGCTCCTGATATATCTTTTTCTCGT
ATGAATAATTTGAGTTTTTGATTATTACCACCTTCTTTAATTTTTTTATTGGTGTCTTCT
AATGTTAGATCTGGTGTTGGTTCTGGTTGGACTATATATCCTCCTTTATCTGAATATATC
GGTCATTCTAATTTTAGAGTAGATATGGCTATTTTTTCTTTGCATATTGCTGGTGCTTCT
TCTATTCTTGGTGCTATTAATTTTATTACAACTATTATAAATATGCGTATTTATTTTCAA
AATTTGGAACAATTGCCTTTGTTTGTTTGATCAGTTTTAATTACGGCTATTTTGCTTTTA
CTATCTTTACCTGTTTTAGCTGGGGGCATTACTATACTCTTATTGGATCGTAATTTTAAT
AGTTCATTTTT
>Ech.suc_MG.005.01
ACTTTATATTTTATTTTTGGTTTATGGGCTGCTTCTGTTGGTTCAAGTTTAAGGTTTTTA
ATTCGAACTGAATTATCTCAACCAGGAATTTGGTTAGGCGACGAGCATTTATATAATGTC
TTAGTTACTTCCCATGCTTTAATTATAATTTTTTTTATGGTAATACCAATCTTAATTGGT
GGTTTTGGTAATTGATTAATTCCTATTATAATTGGTGCCCCGGATATGTCATTTCCTCGA
ATAAATAATTTAAGTTTTTGGCTTTTACTACCTTCTTTGCTTTTGCTATTGATTTCTTCT
AATATTAGATCTGGTGTGGGCTCTGGTTGAACTTTATACCCACCTTTATCTGAATTTATT
GGTCATTCTAATTATACTGTTGATATGGCTATTTTTTCTTTCCATGTTGCTGGTGCTTCT
TCTATTTTAGGTGCTATTAATTTTATTACTACTATTTTGAATATACGTTTTTTTTCTTTA
AATATAGAACAGTTATCTTTATTTGTTTGATCTGTTTTGATTACTGCTATCTTACTAATT
TTATCTTTACCTGTTTTAGCCGGCGGTATTACTATATTATTGTTAGATCGTAATTTTAAT
AGTTCTTTTTT
